# Supplementary material for: Poly[di-μ2-aqua-μ2-(5-methyl­pyrazine-2-carboxyl­ato)-(5-methyl­pyrazine-2-carboxyl­ato)-μ3-nitrato-trilithium]
Source: Acta Crystallogr Sect E Struct Rep Online. 2011 Jun 30;67(Pt 7):m1000–1. doi: 10.1107/S1600536811024548 (PMC3152134; doi:10.1107/S1600536811024548)
Supplement: Supplementary file 2 [file e-67-m1000-Isup2.hkl]

# 
# h,k,l, Fc-squared, Fo-squared, sigma(Fo-squared) and status flag 
# 
data_I
_shelx_title ' LiMPyr in P2(1)/c' 
_shelx_refln_list_code          4 
_shelx_F_calc_maximum      162.39 
_exptl_crystal_F_000       808.00 
_reflns_d_resolution_high  0.8202 
 
loop_ 
 _symmetry_equiv_pos_as_xyz 
 'x, y, z' 
 '-x, y+1/2, -z+1/2' 
 '-x, -y, -z' 
 'x, -y-1/2, z-1/2' 
 
_cell_length_a    13.0222 
_cell_length_b     7.2288 
_cell_length_c    18.5819 
_cell_angle_alpha  90.000 
_cell_angle_beta  100.760 
_cell_angle_gamma  90.000 
 
_shelx_F_squared_multiplier     1.000 
 
loop_ 
 _refln_index_h 
 _refln_index_k 
 _refln_index_l 
 _refln_F_squared_calc 
 _refln_F_squared_meas 
 _refln_F_squared_sigma 
 _refln_observed_status 
   1   0   0       81.50       60.99      1.11 o 
   2   0   0     4327.54     4227.95     42.02 o 
   3   0   0      664.36      593.18      3.57 o 
   4   0   0     2072.30     1989.53     17.91 o 
   5   0   0       89.55      112.61      3.03 o 
   6   0   0     1583.66     1569.93     30.12 o 
   7   0   0     6929.38     7346.87     17.41 o 
   8   0   0      493.32      596.49      5.32 o 
   9   0   0      140.50      149.65      1.86 o 
  10   0   0      133.67      126.05      2.06 o 
  11   0   0      659.21      551.13      4.51 o 
  12   0   0        1.99        6.15      1.77 o 
  13   0   0      265.10      219.75      3.09 o 
  14   0   0       43.60       33.84      1.76 o 
  15   0   0       14.98        7.21      1.45 o 
   1   1   0      510.73      519.81      2.75 o 
   2   1   0      341.30      401.15      2.47 o 
   3   1   0     2759.27     2596.84     25.50 o 
   4   1   0     2346.03     2296.68     12.83 o 
   5   1   0      365.79      435.34      3.70 o 
   6   1   0       55.79       85.65      2.70 o 
   7   1   0     1863.32     2009.48     10.09 o 
   8   1   0      301.74      418.01      9.29 o 
   9   1   0      153.10      177.16      1.94 o 
  10   1   0      509.03      468.50      3.29 o 
  11   1   0      118.65      104.99      1.64 o 
  12   1   0        0.64        0.68      1.11 o 
  13   1   0        0.17        2.79      1.13 o 
  14   1   0      225.13      205.96      2.09 o 
  15   1   0      162.70      161.96      3.76 o 
   0   2   0     9174.39     8911.40     57.24 o 
   1   2   0      130.40      142.95      4.34 o 
   2   2   0      168.61      219.72      4.57 o 
   3   2   0     2634.86     2683.11     24.07 o 
   4   2   0      385.45      437.69      4.40 o 
   5   2   0     1265.88     1342.56     17.79 o 
   6   2   0       11.49       12.13      1.17 o 
   7   2   0     1076.52     1159.38     21.39 o 
   8   2   0        5.94        6.00      0.70 o 
   9   2   0      108.60       99.16      2.54 o 
  10   2   0       73.12       59.06      1.13 o 
  11   2   0       28.25       26.56      1.05 o 
  12   2   0       13.82       10.62      0.95 o 
  13   2   0       39.90       31.06      1.23 o 
  14   2   0       18.88       16.56      1.09 o 
  15   2   0        3.19        3.24      1.36 o 
   1   3   0     6910.63     6826.50     42.35 o 
   2   3   0       76.38       71.98      2.18 o 
   3   3   0      112.68      101.14      2.76 o 
   4   3   0       48.33       57.53      2.96 o 
   5   3   0      427.62      477.22     10.01 o 
   6   3   0      367.67      434.73      5.10 o 
   7   3   0      174.96      186.14      1.81 o 
   8   3   0      122.93      130.38      1.59 o 
   9   3   0       26.56       27.68      1.07 o 
  10   3   0        1.23        0.18      1.06 o 
  11   3   0       64.85       70.24      1.79 o 
  12   3   0      143.99      140.66      2.77 o 
  13   3   0        1.19        1.46      0.90 o 
  14   3   0       15.47       10.34      1.28 o 
   0   4   0    26371.72    26348.99    343.76 o 
   1   4   0      119.56      136.87      3.51 o 
   2   4   0     3050.96     3292.35     23.45 o 
   3   4   0      318.35      308.51      6.56 o 
   4   4   0      323.62      337.95      5.07 o 
   5   4   0      288.29      290.15      4.24 o 
   6   4   0      269.83      298.11      3.47 o 
   7   4   0      544.51      541.01      5.40 o 
   8   4   0       31.71       28.12      1.50 o 
   9   4   0       18.65       17.86      1.79 o 
  10   4   0       17.90       21.52      1.68 o 
  11   4   0      475.12      465.13     10.67 o 
  12   4   0        6.61        6.81      1.31 o 
  13   4   0       68.23       74.89      2.09 o 
   1   5   0       89.83       71.76      1.31 o 
   2   5   0        9.53        3.12      1.10 o 
   3   5   0      988.37     1004.87      8.41 o 
   4   5   0       10.44        6.94      1.09 o 
   5   5   0        3.76        1.06      1.13 o 
   6   5   0      680.60      719.10     13.74 o 
   7   5   0      167.37      165.50      6.14 o 
   8   5   0        0.01        0.46      1.73 o 
   9   5   0        4.91       10.99      1.86 o 
  10   5   0      166.00      169.95      4.41 o 
  11   5   0       19.19       25.15      2.32 o 
  12   5   0        0.09       -1.29      1.69 o 
   0   6   0     1308.80     1308.43     20.58 o 
   1   6   0       12.81       13.25      1.12 o 
   2   6   0       17.91       17.32      1.38 o 
   3   6   0      336.01      299.60      2.89 o 
   4   6   0       89.43       84.69      2.44 o 
   5   6   0        7.15        6.89      1.62 o 
   6   6   0       88.48       86.11      2.19 o 
   7   6   0      212.56      227.45      3.61 o 
   8   6   0       32.46       30.16      2.38 o 
   9   6   0       30.91       27.34      2.24 o 
  10   6   0       15.95       21.51      2.02 o 
  11   6   0       24.22       30.65      1.72 o 
   1   7   0      120.19       89.60      2.02 o 
   2   7   0        0.58        2.44      2.23 o 
   3   7   0      583.05      552.07      5.16 o 
   4   7   0       11.87       11.30      2.08 o 
   5   7   0       34.07       31.47      2.04 o 
   6   7   0       24.17       27.59      1.78 o 
   7   7   0        0.27        1.87      2.71 o 
   8   7   0        8.07        6.36      2.55 o 
   9   7   0        4.18        2.68      2.18 o 
   0   8   0       70.21       53.15      3.11 o 
   1   8   0        7.83        8.33      1.39 o 
   2   8   0      244.51      243.33     12.28 o 
   3   8   0       48.04       55.21      2.04 o 
   4   8   0       21.84       21.34      1.94 o 
   5   8   0       14.33       16.37      1.37 o 
   6   8   0       10.30       10.99      2.15 o 
 -15   1   1        2.26        1.06      1.16 o 
 -14   1   1      131.69      136.49      1.98 o 
 -13   1   1      148.69      115.55      1.72 o 
 -12   1   1       16.08        9.12      1.15 o 
 -11   1   1        8.34        2.73      1.19 o 
 -10   1   1        0.01        0.05      0.90 o 
  -9   1   1       28.22       33.08      0.91 o 
  -8   1   1        1.93        3.08      1.15 o 
  -7   1   1     4474.42     4745.30     49.18 o 
  -6   1   1       41.91       49.88      1.23 o 
  -5   1   1       51.73       55.22      1.45 o 
  -4   1   1       45.64       42.61      1.42 o 
  -3   1   1       80.83       99.29      1.42 o 
  -2   1   1      713.19      774.54      5.51 o 
  -1   1   1      102.74      104.94      1.33 o 
   0   1   1     2148.05     2375.84      7.94 o 
   1   1   1       29.34       21.97      0.64 o 
   2   1   1     5877.31     5780.54    110.73 o 
   3   1   1       33.05       41.03      1.31 o 
   4   1   1        0.07        2.96      1.29 o 
   5   1   1     2055.42     2143.06      9.41 o 
   6   1   1     2701.74     3137.82     73.69 o 
   7   1   1        2.38       22.24      1.92 o 
   8   1   1      307.93      361.40      3.24 o 
   9   1   1       14.26       11.41      0.93 o 
  10   1   1       16.72       15.77      0.98 o 
  11   1   1       21.06       17.33      1.14 o 
  12   1   1        5.40        3.41      1.12 o 
  13   1   1       65.75       74.44      1.50 o 
  14   1   1        4.32        7.11      1.18 o 
  15   1   1        4.83        2.70      1.06 o 
 -15   2   1        0.06       -0.47      1.31 o 
 -14   2   1        0.03        1.08      0.97 o 
 -13   2   1        8.81       11.40      0.94 o 
 -12   2   1      320.10      298.18      5.96 o 
 -11   2   1       27.67       26.17      1.10 o 
 -10   2   1        4.22        2.99      0.94 o 
  -9   2   1        0.02        0.76      0.77 o 
  -8   2   1       82.76      108.10      2.23 o 
  -7   2   1     2080.40     2325.09     35.21 o 
  -6   2   1     1753.58     1882.77      8.41 o 
  -5   2   1      210.29      209.29      4.41 o 
  -4   2   1       63.80       69.56      2.96 o 
  -3   2   1      799.01      783.05      5.07 o 
  -2   2   1       80.28       81.44      2.06 o 
  -1   2   1    15980.81    15086.09     58.94 o 
   0   2   1      537.93      555.49      4.44 o 
   2   2   1      445.05      410.56      5.06 o 
   3   2   1     3327.16     3902.77     10.60 o 
   4   2   1       11.47        8.92      1.21 o 
   5   2   1     2168.19     2487.98     57.17 o 
   6   2   1     2365.65     2594.37     44.85 o 
   7   2   1       12.90        4.19      1.18 o 
   8   2   1      390.38      506.80      4.31 o 
   9   2   1      260.46      265.49      3.05 o 
  10   2   1      134.87      106.06      1.81 o 
  11   2   1      236.76      238.66      4.65 o 
  12   2   1      879.67      804.10     10.44 o 
  13   2   1       19.92       13.56      1.23 o 
  14   2   1      323.87      340.37      2.79 o 
  15   2   1       31.15       37.62      2.41 o 
 -14   3   1       88.63       93.06      1.96 o 
 -13   3   1      100.63      103.88      1.41 o 
 -12   3   1       83.65       92.13      1.51 o 
 -11   3   1       13.98       14.71      1.10 o 
 -10   3   1       26.67       36.97      1.42 o 
  -9   3   1      334.85      309.95      3.30 o 
  -8   3   1        0.89        3.73      0.88 o 
  -7   3   1     1369.10     1470.07      6.81 o 
  -6   3   1      692.98      742.76      6.06 o 
  -5   3   1       87.37       64.12      1.90 o 
  -4   3   1      251.68      294.28      7.13 o 
  -3   3   1       15.52       24.69      1.65 o 
  -2   3   1       49.47       42.44      1.53 o 
  -1   3   1        4.43        2.98      1.50 o 
   0   3   1     5969.07     6021.87     38.48 o 
   1   3   1      698.24      706.52     12.94 o 
   2   3   1      719.24      724.67      9.20 o 
   3   3   1      493.94      524.51     14.65 o 
   4   3   1      364.82      336.36      5.89 o 
   5   3   1     1525.12     1532.81     31.54 o 
   6   3   1      322.67      385.70      4.90 o 
   7   3   1      528.35      636.65      7.15 o 
   8   3   1      134.14      173.34      2.35 o 
   9   3   1       23.66       18.26      1.18 o 
  10   3   1       37.26       61.50      1.42 o 
  11   3   1        0.05        0.70      1.13 o 
  12   3   1       38.06       43.49      1.33 o 
  13   3   1       34.29       41.99      1.30 o 
  14   3   1        5.66       10.04      1.18 o 
 -13   4   1       20.77       21.91      1.52 o 
 -12   4   1      321.45      290.99      3.03 o 
 -11   4   1      238.81      221.44      2.61 o 
 -10   4   1       20.25       21.38      1.86 o 
  -9   4   1       90.01       86.04      2.27 o 
  -8   4   1      195.00      177.13      2.25 o 
  -7   4   1       14.17       17.87      0.97 o 
  -6   4   1      965.65     1001.70      8.05 o 
  -5   4   1      279.09      290.42      6.31 o 
  -4   4   1       43.28       27.01      2.50 o 
  -3   4   1       81.93       97.94      3.17 o 
  -2   4   1        0.75       -1.31      2.27 o 
  -1   4   1      344.38      379.78      4.64 o 
   0   4   1        7.85       18.61      3.16 o 
   1   4   1     1264.38     1370.44      9.47 o 
   2   4   1      124.26      122.08      3.62 o 
   3   4   1      863.13      929.87      9.79 o 
   4   4   1     1825.97     1831.75     14.64 o 
   5   4   1       43.31       48.68      1.02 o 
   6   4   1       21.14       21.21      0.99 o 
   7   4   1       44.15       50.84      1.85 o 
   8   4   1       46.04       47.84      1.54 o 
   9   4   1       26.16       22.68      1.48 o 
  10   4   1       31.53       27.28      1.47 o 
  11   4   1      191.22      177.91      2.21 o 
  12   4   1        1.53        2.93      1.11 o 
  13   4   1        7.48       11.31      1.90 o 
 -12   5   1       12.77       11.64      1.89 o 
 -11   5   1      154.02      155.84      6.62 o 
 -10   5   1      187.40      181.91      4.04 o 
  -9   5   1        8.89        6.80      1.85 o 
  -8   5   1       27.87       24.96      2.26 o 
  -7   5   1       52.02       47.21      2.58 o 
  -6   5   1       86.38       73.71      1.64 o 
  -5   5   1      325.45      353.63      4.78 o 
  -4   5   1       25.95       35.76      1.36 o 
  -3   5   1      107.71      119.16      1.46 o 
  -2   5   1       18.98       14.43      0.97 o 
  -1   5   1        4.34        3.10      0.89 o 
   0   5   1      217.16      191.62      2.39 o 
   1   5   1       25.94       29.91      1.05 o 
   2   5   1     1964.32     1923.02      7.54 o 
   3   5   1      350.53      328.59      2.62 o 
   4   5   1      525.60      533.77      3.31 o 
   5   5   1       16.71       20.98      1.15 o 
   6   5   1      185.11      181.55      3.27 o 
   7   5   1       26.83       30.68      1.46 o 
   8   5   1       42.67       48.94      1.80 o 
   9   5   1       44.56       45.24      2.35 o 
  10   5   1       74.74       71.18      2.12 o 
  11   5   1        6.92        5.52      2.12 o 
  12   5   1        2.38        1.23      1.76 o 
 -11   6   1       34.67       47.71      3.43 o 
 -10   6   1      158.96      175.64      3.07 o 
  -9   6   1       53.91       65.95      2.95 o 
  -8   6   1       10.84       11.44      2.20 o 
  -7   6   1        0.37        1.48      1.71 o 
  -6   6   1        0.01       -0.63      1.46 o 
  -5   6   1      168.91      170.43      3.92 o 
  -4   6   1       44.72       45.18      1.59 o 
  -3   6   1       50.38       51.86      2.25 o 
  -2   6   1       19.89       24.63      1.28 o 
  -1   6   1     1289.67     1273.45      5.37 o 
   0   6   1      124.68      109.48      2.75 o 
   1   6   1     1454.66     1398.11     23.72 o 
   2   6   1       19.93       15.10      1.46 o 
   3   6   1      209.20      198.58      2.90 o 
   4   6   1      165.73      154.28      2.60 o 
   5   6   1       18.46       18.76      1.79 o 
   6   6   1      150.71      147.86      3.02 o 
   7   6   1       81.55       80.61      3.70 o 
   8   6   1      121.95      125.78      6.90 o 
   9   6   1        0.01        0.59      1.97 o 
  10   6   1        1.66        1.02      1.79 o 
  11   6   1        0.12       -0.20      2.10 o 
  -9   7   1        5.87        7.02      2.37 o 
  -8   7   1       34.12       38.63      3.00 o 
  -7   7   1        1.72        2.32      2.72 o 
  -6   7   1        0.33       -1.45      2.97 o 
  -5   7   1      144.35      145.32      2.44 o 
  -4   7   1       44.39       45.67      1.64 o 
  -3   7   1        1.04        0.11      1.56 o 
  -2   7   1        4.08        4.52      1.67 o 
  -1   7   1        5.06        5.11      1.65 o 
   0   7   1       45.70       43.32      2.01 o 
   1   7   1        3.35        4.03      1.50 o 
   2   7   1        7.42        9.45      1.55 o 
   3   7   1        1.60        3.16      1.44 o 
   4   7   1       39.47       35.71      2.19 o 
   5   7   1        1.50        1.30      1.70 o 
   6   7   1       24.86       26.03      1.77 o 
   7   7   1      172.65      181.07      4.61 o 
   8   7   1        0.02        1.67      2.56 o 
   9   7   1        2.65       -0.17      2.11 o 
  -6   8   1       22.90       26.76      2.32 o 
  -5   8   1        4.31        5.34      2.27 o 
  -4   8   1       28.29       26.68      1.65 o 
  -3   8   1        0.88        2.98      1.57 o 
  -2   8   1        3.55        4.82      1.69 o 
  -1   8   1       61.22       45.11      2.12 o 
   0   8   1        0.38        3.29      1.73 o 
   1   8   1      128.47      121.92      3.86 o 
   2   8   1       11.81       12.34      1.65 o 
   3   8   1       80.59       66.64      2.94 o 
   4   8   1       54.31       58.64      2.57 o 
   5   8   1        1.26        0.95      1.18 o 
 -15   0   2        1.42        1.03      1.63 o 
 -14   0   2       17.63       19.28      1.64 o 
 -13   0   2       43.74       40.53      2.03 o 
 -12   0   2       73.93       81.08      2.37 o 
 -11   0   2      365.98      292.34      4.37 o 
 -10   0   2        1.66        1.94      1.14 o 
  -9   0   2       71.72       61.23      1.42 o 
  -8   0   2      768.18      715.30      5.59 o 
  -7   0   2     3110.12     2841.36     10.92 o 
  -6   0   2      632.03      813.04     10.18 o 
  -5   0   2     4663.34     4462.70     16.51 o 
  -4   0   2     1810.50     1603.92     13.54 o 
  -3   0   2     1754.79     1759.85      7.98 o 
  -2   0   2    10318.09     9801.42     48.34 o 
  -1   0   2      837.50      867.40      9.15 o 
   0   0   2      280.78      222.96      1.94 o 
   1   0   2       70.22       57.29      1.30 o 
   3   0   2     2050.70     2006.37      7.30 o 
   4   0   2     1079.20     1019.01      6.06 o 
   5   0   2      412.62      429.60      5.49 o 
   6   0   2      319.78      300.69      4.14 o 
   7   0   2     1493.95     1755.46     16.01 o 
   8   0   2      268.59      320.69      3.32 o 
   9   0   2       19.20       40.67      1.56 o 
  10   0   2        0.05       -0.90      1.59 o 
  11   0   2       56.92       76.02      2.33 o 
  12   0   2      180.28      185.10      3.74 o 
  13   0   2     1559.85     1384.10      8.31 o 
  14   0   2       95.69       82.19      2.33 o 
  15   0   2       47.37       47.64      2.35 o 
 -15   1   2        8.17        9.40      1.17 o 
 -14   1   2       49.82       44.43      1.55 o 
 -13   1   2      125.78      130.75      1.82 o 
 -12   1   2      382.54      349.52      2.63 o 
 -11   1   2       93.26       87.82      1.63 o 
 -10   1   2      461.87      469.90      2.66 o 
  -9   1   2        3.83        3.53      0.81 o 
  -8   1   2      136.50      120.57      1.77 o 
  -7   1   2      268.02      253.53      2.12 o 
  -6   1   2     2142.17     2455.49     23.19 o 
  -5   1   2      822.59      867.60      6.19 o 
  -4   1   2       78.69       57.74      1.71 o 
  -3   1   2     1703.68     1808.67     19.82 o 
  -2   1   2     1582.58     1445.03      7.69 o 
  -1   1   2     2239.26     2494.01     13.19 o 
   0   1   2       34.11       24.54      0.80 o 
   1   1   2      201.08      227.71      3.51 o 
   2   1   2      661.53      618.28      7.33 o 
   3   1   2     3004.56     2778.02      8.51 o 
   4   1   2      148.55      154.19      3.17 o 
   5   1   2       36.68       31.97      1.80 o 
   6   1   2      408.55      463.78      6.08 o 
   7   1   2      458.90      516.84      2.88 o 
   8   1   2     1065.87     1213.25      7.15 o 
   9   1   2       40.52       56.88      1.08 o 
  10   1   2      398.32      353.33      3.65 o 
  11   1   2       19.41       15.62      1.11 o 
  12   1   2       36.03       36.05      1.29 o 
  13   1   2        3.75        6.42      1.00 o 
  14   1   2        0.41        0.13      1.31 o 
  15   1   2        7.22       12.55      1.33 o 
 -15   2   2        0.72        1.03      1.00 o 
 -14   2   2        1.88        3.52      0.93 o 
 -13   2   2        3.57        5.61      0.91 o 
 -12   2   2        7.70        6.58      0.98 o 
 -11   2   2       42.78       30.91      1.29 o 
 -10   2   2       58.55       46.97      1.12 o 
  -9   2   2       41.25       36.46      0.95 o 
  -8   2   2        9.91       10.53      0.84 o 
  -7   2   2      871.02      771.03     12.30 o 
  -6   2   2       32.33       44.68      1.49 o 
  -5   2   2     1910.74     1873.27     14.01 o 
  -4   2   2       22.87       19.88      1.53 o 
  -3   2   2       96.37      108.83      3.36 o 
  -2   2   2      440.92      432.00      3.75 o 
  -1   2   2      267.65      265.18      3.13 o 
   0   2   2        8.56       10.79      1.64 o 
   1   2   2     1080.53     1120.59      4.59 o 
   2   2   2     2432.92     2526.84     17.48 o 
   3   2   2       67.20       54.55      1.26 o 
   4   2   2      611.57      578.10      5.92 o 
   5   2   2     1469.18     1528.75     22.69 o 
   6   2   2      155.57      172.97      5.71 o 
   7   2   2        2.31        1.09      1.51 o 
   8   2   2      417.29      452.21      3.36 o 
   9   2   2       27.69       28.00      0.93 o 
  10   2   2       24.41       30.77      1.15 o 
  11   2   2       48.37       56.23      1.29 o 
  12   2   2        3.89        1.54      1.19 o 
  13   2   2       30.49       34.51      1.32 o 
  14   2   2       19.16       22.00      1.16 o 
 -14   3   2        4.69        4.32      0.92 o 
 -13   3   2        3.78        4.44      0.94 o 
 -12   3   2       41.06       33.47      1.17 o 
 -11   3   2        5.95        7.77      1.10 o 
 -10   3   2      138.83      132.87      2.24 o 
  -9   3   2       48.38       51.12      1.47 o 
  -8   3   2        2.31        2.94      0.79 o 
  -7   3   2        9.90       10.48      1.08 o 
  -6   3   2      807.12      865.42     14.40 o 
  -5   3   2      770.83      797.29     21.83 o 
  -4   3   2      568.92      638.03      9.02 o 
  -3   3   2     1375.88     1560.12     30.49 o 
  -2   3   2      410.79      481.04      5.09 o 
  -1   3   2     3010.80     3176.88      9.63 o 
   0   3   2      138.91      159.18      2.92 o 
   1   3   2      653.61      679.56      6.73 o 
   2   3   2      577.17      613.34      5.95 o 
   3   3   2     1323.46     1520.31     10.67 o 
   4   3   2      162.65      176.42      3.42 o 
   5   3   2      102.59      115.90      4.43 o 
   6   3   2      380.84      428.67      7.17 o 
   7   3   2      112.12      131.97      4.02 o 
   8   3   2        2.39        2.13      1.10 o 
   9   3   2      119.52      118.12      2.16 o 
  10   3   2      147.71      150.16      2.86 o 
  11   3   2       17.20       19.56      1.26 o 
  12   3   2        5.24        2.03      1.24 o 
  13   3   2        9.29        8.76      1.29 o 
  14   3   2       13.00       11.55      1.13 o 
 -14   4   2       39.77       40.55      2.39 o 
 -13   4   2       43.93       44.05      2.01 o 
 -12   4   2       31.54       30.72      1.46 o 
 -11   4   2       10.30        9.17      1.43 o 
 -10   4   2       30.15       40.49      1.91 o 
  -9   4   2       31.10       24.23      1.80 o 
  -8   4   2      124.19      138.26      2.70 o 
  -7   4   2      300.90      269.90      2.92 o 
  -6   4   2       80.48       89.28      2.06 o 
  -5   4   2      101.69      119.13      2.00 o 
  -4   4   2      408.26      452.58      7.52 o 
  -3   4   2        0.64        0.70      2.64 o 
  -2   4   2      226.89      267.73      6.08 o 
  -1   4   2        9.09        7.08      1.44 o 
   0   4   2     1833.46     1889.24     12.39 o 
   1   4   2      277.21      249.68      7.57 o 
   2   4   2     2696.73     3011.93     69.81 o 
   3   4   2      374.11      369.59      6.48 o 
   4   4   2        0.09        2.28      1.34 o 
   5   4   2       53.70       51.14      1.23 o 
   6   4   2       45.85       52.62      1.35 o 
   7   4   2      354.14      379.29      3.98 o 
   8   4   2       21.31       32.52      1.53 o 
   9   4   2       21.36       19.45      1.48 o 
  10   4   2        0.81        1.74      1.31 o 
  11   4   2        0.82        1.61      1.28 o 
  12   4   2       95.63      104.20      2.04 o 
  13   4   2      259.45      241.16      7.68 o 
 -13   5   2       24.79       24.59      2.38 o 
 -12   5   2      120.10      138.56      2.74 o 
 -11   5   2       88.54       99.72      2.45 o 
 -10   5   2       96.29      105.23      4.64 o 
  -9   5   2        2.95        3.89      2.09 o 
  -8   5   2       55.40       46.12      2.54 o 
  -7   5   2        1.67        2.37      1.32 o 
  -6   5   2        1.38        4.18      1.42 o 
  -5   5   2      163.48      168.55      1.70 o 
  -4   5   2      163.32      168.66      2.42 o 
  -3   5   2       26.38       27.42      0.98 o 
  -2   5   2      143.29      126.21      1.60 o 
  -1   5   2       66.00       63.46      1.37 o 
   0   5   2       36.70       36.00      1.06 o 
   1   5   2        0.64        1.81      0.73 o 
   2   5   2       28.66       24.41      1.03 o 
   3   5   2      433.80      428.20      3.08 o 
   4   5   2        3.17        5.07      1.14 o 
   5   5   2      590.68      558.26      5.17 o 
   6   5   2        6.18        6.52      1.22 o 
   7   5   2        1.47        2.07      1.29 o 
   8   5   2      560.65      594.38     12.04 o 
   9   5   2       41.73       54.83      2.54 o 
  10   5   2       92.84      103.17      2.33 o 
  11   5   2       37.19       47.55      2.43 o 
  12   5   2        3.64        1.77      1.64 o 
 -11   6   2       57.62       55.91      4.41 o 
 -10   6   2       67.85       80.86      2.54 o 
  -9   6   2      164.48      180.30      3.31 o 
  -8   6   2       58.45       52.38      1.99 o 
  -7   6   2      278.11      276.01      6.04 o 
  -6   6   2       20.54       16.57      1.81 o 
  -5   6   2      324.19      321.89      9.10 o 
  -4   6   2       96.88       95.76      4.89 o 
  -3   6   2        3.65        1.43      1.21 o 
  -2   6   2      147.36      137.48      2.43 o 
  -1   6   2       81.36       77.65      1.61 o 
   0   6   2        0.45        0.24      1.05 o 
   1   6   2       18.90       22.51      1.65 o 
   2   6   2      716.02      650.07      7.07 o 
   3   6   2       33.97       35.47      3.81 o 
   4   6   2        1.70        0.92      2.23 o 
   5   6   2      301.34      284.58      4.02 o 
   6   6   2       11.40        7.85      1.86 o 
   7   6   2        0.81        0.87      1.42 o 
   8   6   2      105.71      101.26      3.50 o 
   9   6   2        0.26        0.45      1.99 o 
  10   6   2        0.22       -0.72      1.74 o 
  11   6   2        0.36       -0.65      1.92 o 
  -9   7   2        8.80        7.26      2.35 o 
  -8   7   2        2.90        4.28      2.53 o 
  -7   7   2        9.11        5.17      2.77 o 
  -6   7   2        9.37        7.02      2.03 o 
  -5   7   2      130.65      129.78      2.62 o 
  -4   7   2        5.06        6.23      1.45 o 
  -3   7   2       45.07       39.96      1.87 o 
  -2   7   2       88.70       91.50      2.04 o 
  -1   7   2       15.36       15.70      1.51 o 
   0   7   2        1.97        2.63      1.71 o 
   1   7   2      384.80      345.29      4.47 o 
   2   7   2       37.69       39.95      1.63 o 
   3   7   2       33.14       24.31      2.19 o 
   4   7   2      122.87      118.64      2.88 o 
   5   7   2      226.91      224.56      3.41 o 
   6   7   2       32.40       33.72      2.04 o 
   7   7   2       55.80       50.49      3.24 o 
   8   7   2       80.34       79.05      3.25 o 
   9   7   2       22.69       25.51      2.34 o 
  -6   8   2        5.49        5.97      2.17 o 
  -5   8   2       24.99       25.52      2.48 o 
  -4   8   2        0.76        1.30      2.32 o 
  -3   8   2        0.31       -0.15      1.74 o 
  -2   8   2       52.64       66.96      2.16 o 
  -1   8   2        0.35        0.47      2.30 o 
   0   8   2      300.97      305.83      5.48 o 
   1   8   2       23.99       25.68      2.71 o 
   2   8   2       43.56       36.07      2.73 o 
   3   8   2        0.62        1.34      1.44 o 
   4   8   2        1.30        1.87      1.35 o 
   5   8   2       14.86       11.41      1.28 o 
 -15   1   3       24.02       29.93      1.29 o 
 -14   1   3        7.22        4.96      1.02 o 
 -13   1   3        1.40       -0.80      1.16 o 
 -12   1   3        8.14        6.44      1.22 o 
 -11   1   3      110.34       99.64      1.58 o 
 -10   1   3       10.35        9.49      0.93 o 
  -9   1   3        0.35        0.37      0.77 o 
  -8   1   3      215.85      212.57      2.61 o 
  -7   1   3     1189.90     1132.76     13.93 o 
  -6   1   3       23.78       22.67      1.16 o 
  -5   1   3       32.66       38.44      1.82 o 
  -4   1   3      122.64      124.71      2.08 o 
  -3   1   3      802.78      693.37      6.97 o 
  -2   1   3     2767.73     2764.02     14.92 o 
  -1   1   3      282.50      244.81      1.60 o 
   0   1   3     1086.65     1092.68     11.16 o 
   1   1   3       64.15       80.35      1.04 o 
   2   1   3       60.02       65.32      0.91 o 
   3   1   3      513.75      522.49      6.48 o 
   4   1   3        7.95       10.97      1.77 o 
   5   1   3       34.82       19.72      1.67 o 
   6   1   3      836.67      838.60      6.80 o 
   7   1   3      315.55      345.44      2.40 o 
   8   1   3      151.65      163.06      1.87 o 
   9   1   3      196.68      218.73      1.90 o 
  10   1   3        0.21        0.86      1.02 o 
  11   1   3      166.73      162.18      1.84 o 
  12   1   3        2.53        5.84      1.10 o 
  13   1   3       86.07      101.59      1.56 o 
  14   1   3        6.10        8.78      1.35 o 
 -15   2   3        0.66        0.40      1.02 o 
 -14   2   3       26.90       39.66      1.40 o 
 -13   2   3      218.35      222.93      4.00 o 
 -12   2   3        1.94        0.40      0.99 o 
 -11   2   3       53.60       49.40      1.30 o 
 -10   2   3      488.86      449.63      4.68 o 
  -9   2   3       31.69       30.95      0.92 o 
  -8   2   3      603.36      613.06      7.63 o 
  -7   2   3        3.19        3.04      1.20 o 
  -6   2   3      857.37      846.60      5.88 o 
  -5   2   3        0.58        0.61      1.91 o 
  -4   2   3        2.15        3.16      1.59 o 
  -3   2   3       57.46       64.04      2.13 o 
  -2   2   3      508.56      511.77      4.08 o 
  -1   2   3      756.30      683.68      4.02 o 
   0   2   3       27.35       39.89      0.86 o 
   1   2   3     1578.62     1629.49     19.55 o 
   2   2   3      382.11      356.64      3.96 o 
   3   2   3     3390.97     3696.24     31.40 o 
   4   2   3      370.67      393.36      2.71 o 
   5   2   3      220.91      206.99      2.31 o 
   6   2   3       47.41       42.27      1.43 o 
   7   2   3       28.88       22.03      1.14 o 
   8   2   3      515.56      572.28      4.92 o 
   9   2   3        0.01        1.63      0.85 o 
  10   2   3      141.05      126.92      1.98 o 
  11   2   3       12.71        6.87      1.17 o 
  12   2   3       39.63       33.03      1.34 o 
  13   2   3      100.32      113.59      1.93 o 
  14   2   3      144.03      106.68      2.42 o 
 -14   3   3       46.62       47.90      1.27 o 
 -13   3   3        2.79        2.53      0.91 o 
 -12   3   3        0.71       -0.30      1.09 o 
 -11   3   3      141.43      157.22      3.34 o 
 -10   3   3       29.73       37.34      1.30 o 
  -9   3   3      298.06      315.68      3.31 o 
  -8   3   3      201.43      204.95      3.76 o 
  -7   3   3      362.53      393.24      3.00 o 
  -6   3   3       16.80       16.93      1.34 o 
  -5   3   3       55.97       78.61      2.24 o 
  -4   3   3      270.84      271.28      3.86 o 
  -3   3   3       31.02       28.33      3.47 o 
  -2   3   3        0.04        1.38      1.81 o 
  -1   3   3      332.67      296.08      3.38 o 
   0   3   3      121.67      123.09      3.45 o 
   1   3   3      221.33      214.71      5.81 o 
   2   3   3      395.19      372.81     10.81 o 
   3   3   3       42.81       46.99      1.66 o 
   4   3   3      102.67       72.74      2.02 o 
   5   3   3       36.23       37.35      2.04 o 
   6   3   3        0.11        0.74      0.86 o 
   7   3   3       61.19       53.18      1.21 o 
   8   3   3      114.45       93.54      1.62 o 
   9   3   3      412.43      411.58      6.59 o 
  10   3   3       45.22       33.15      1.39 o 
  11   3   3        8.57        8.66      1.39 o 
  12   3   3       11.20        8.24      1.34 o 
  13   3   3      138.75      149.32      2.73 o 
  14   3   3       29.24       36.47      2.39 o 
 -14   4   3        0.96        2.10      2.05 o 
 -13   4   3       14.39       12.69      1.78 o 
 -12   4   3       22.89       17.51      1.31 o 
 -11   4   3       24.34       26.09      1.66 o 
 -10   4   3      163.19      156.17      4.39 o 
  -9   4   3       47.45       44.63      1.66 o 
  -8   4   3      268.39      245.94      4.03 o 
  -7   4   3       53.28       46.95      1.74 o 
  -6   4   3       66.96       65.25      1.59 o 
  -5   4   3      564.04      584.66      5.86 o 
  -4   4   3       77.91       66.54      3.79 o 
  -3   4   3       93.57       97.79      2.99 o 
  -2   4   3      258.50      267.51      3.89 o 
  -1   4   3       38.32       57.82      2.20 o 
   0   4   3      624.25      597.31      7.15 o 
   1   4   3     1619.46     1624.51      9.05 o 
   2   4   3      221.12      229.88      3.78 o 
   3   4   3      108.29       96.56      4.15 o 
   4   4   3      291.18      287.99      4.92 o 
   5   4   3       50.84       38.22      1.10 o 
   6   4   3        4.35        4.47      0.99 o 
   7   4   3        0.30        0.95      0.99 o 
   8   4   3       93.93       88.26      2.18 o 
   9   4   3       37.66       44.02      1.49 o 
  10   4   3       64.65       57.56      1.90 o 
  11   4   3       11.00        7.17      1.28 o 
  12   4   3        1.89        3.24      1.05 o 
  13   4   3       25.16       30.91      1.71 o 
 -13   5   3       28.21       24.75      2.38 o 
 -12   5   3        1.51        0.44      1.36 o 
 -11   5   3       17.81       20.00      1.70 o 
 -10   5   3       43.78       42.67      3.95 o 
  -9   5   3       28.15       24.97      2.24 o 
  -8   5   3        1.47        1.88      1.28 o 
  -7   5   3        2.25        4.28      1.15 o 
  -6   5   3        7.30        7.98      1.34 o 
  -5   5   3       69.52       76.00      1.31 o 
  -4   5   3      221.76      226.52      3.65 o 
  -3   5   3       41.23       42.65      1.32 o 
  -2   5   3      351.92      352.74      2.37 o 
  -1   5   3       74.28       70.82      1.50 o 
   0   5   3      443.62      442.08      4.27 o 
   1   5   3        1.24        2.70      0.76 o 
   2   5   3     1172.82     1114.20     13.90 o 
   3   5   3       82.67       84.43      1.82 o 
   4   5   3        2.79        3.39      1.26 o 
   5   5   3        4.64        4.33      1.25 o 
   6   5   3        0.67        1.16      1.28 o 
   7   5   3       41.40       49.71      1.75 o 
   8   5   3       16.05       13.21      1.89 o 
   9   5   3       11.20       11.42      1.80 o 
  10   5   3       15.37       13.86      1.70 o 
  11   5   3       37.76       32.57      2.21 o 
  12   5   3        6.69        7.24      1.60 o 
 -11   6   3        0.17        0.12      2.39 o 
 -10   6   3        2.20        3.93      2.47 o 
  -9   6   3        2.63        4.78      2.00 o 
  -8   6   3       34.65       34.36      1.60 o 
  -7   6   3       13.05       15.28      1.54 o 
  -6   6   3        6.51        6.50      1.64 o 
  -5   6   3        7.74        8.34      1.53 o 
  -4   6   3        2.07        2.01      1.19 o 
  -3   6   3        1.12        1.07      1.24 o 
  -2   6   3       81.44       64.43      1.71 o 
  -1   6   3        1.00        0.66      1.15 o 
   0   6   3        2.69        2.70      1.06 o 
   1   6   3       53.28       63.31      2.22 o 
   2   6   3      100.50       95.51      2.63 o 
   3   6   3       68.40       65.84      2.78 o 
   4   6   3       34.14       31.30      3.37 o 
   5   6   3       47.23       46.78      3.71 o 
   6   6   3       23.74       24.99      3.44 o 
   7   6   3       21.64       27.40      1.65 o 
   8   6   3        4.45        6.15      2.06 o 
   9   6   3        1.39        1.13      1.87 o 
  10   6   3        1.97        1.63      1.65 o 
  -9   7   3        2.08        1.89      2.14 o 
  -8   7   3       15.80       18.33      2.69 o 
  -7   7   3        2.32        2.56      1.81 o 
  -6   7   3       12.21       13.87      2.09 o 
  -5   7   3        1.66        1.19      1.40 o 
  -4   7   3       27.90       25.44      1.30 o 
  -3   7   3        8.05        8.84      1.22 o 
  -2   7   3       25.36       24.83      1.46 o 
  -1   7   3        1.44        1.47      1.17 o 
   0   7   3       25.89       28.41      1.52 o 
   1   7   3        6.10        2.91      1.40 o 
   2   7   3       17.55       17.10      1.68 o 
   3   7   3        0.01       -0.36      1.88 o 
   4   7   3        3.48        3.10      1.82 o 
   5   7   3        1.08        2.30      1.72 o 
   6   7   3       19.94       20.03      1.87 o 
   7   7   3        0.35        0.41      2.68 o 
   8   7   3        6.30        4.70      2.36 o 
  -6   8   3       10.85       17.15      2.28 o 
  -5   8   3        1.13        0.18      2.19 o 
  -4   8   3        7.04        6.57      2.40 o 
  -3   8   3       30.19       40.97      3.60 o 
  -2   8   3       12.40       12.97      1.78 o 
  -1   8   3        3.52        1.45      2.30 o 
   0   8   3        3.54        4.98      2.51 o 
   1   8   3       25.77       16.00      2.58 o 
   2   8   3       17.00       20.65      2.45 o 
   3   8   3      106.99       94.65      3.16 o 
   4   8   3       64.08       68.87      2.59 o 
   5   8   3       17.55       15.95      1.63 o 
 -15   0   4      416.19      388.35      3.96 o 
 -14   0   4       65.75       70.68      2.96 o 
 -13   0   4      184.88      170.32      3.99 o 
 -12   0   4      707.67      668.48      5.23 o 
 -11   0   4        4.10        1.82      1.31 o 
 -10   0   4      126.79      108.20      2.92 o 
  -9   0   4       66.50       68.26      2.17 o 
  -8   0   4     1458.56     1320.16      7.40 o 
  -7   0   4      304.22      260.75      3.27 o 
  -6   0   4       83.85       81.60      2.71 o 
  -5   0   4     1006.87      955.63      9.55 o 
  -4   0   4     8338.67     8457.72     20.69 o 
  -3   0   4       15.09       16.06      2.35 o 
  -2   0   4     5811.60     5974.13     67.77 o 
  -1   0   4     5847.22     5714.17     12.72 o 
   0   0   4     1152.60     1080.40      3.56 o 
   1   0   4      999.20     1027.29     16.33 o 
   2   0   4       36.21       58.03      2.28 o 
   3   0   4      118.94      118.87      2.55 o 
   4   0   4     6336.12     7091.05    165.31 o 
   5   0   4        0.74        0.43      1.44 o 
   6   0   4     4046.98     4182.97     11.02 o 
   7   0   4      438.45      418.02      6.39 o 
   8   0   4      576.83      669.99     12.49 o 
   9   0   4        1.33        2.78      1.40 o 
  10   0   4      223.96      190.86      3.44 o 
  11   0   4       36.58       30.22      2.00 o 
  12   0   4      212.52      167.02      2.41 o 
  13   0   4      289.63      270.47      3.51 o 
  14   0   4        2.13        2.11      1.48 o 
 -15   1   4      126.83      143.76      3.03 o 
 -14   1   4        9.64        9.49      1.06 o 
 -13   1   4        0.42       -0.32      1.14 o 
 -12   1   4        1.20        0.62      1.20 o 
 -11   1   4       10.17       12.04      1.10 o 
 -10   1   4       62.18       67.10      1.21 o 
  -9   1   4       21.53       20.07      0.85 o 
  -8   1   4      287.20      276.74      2.52 o 
  -7   1   4      237.61      257.21      4.32 o 
  -6   1   4      121.90      137.45      2.48 o 
  -5   1   4       58.75       55.71      1.93 o 
  -4   1   4     8208.33     7955.65     43.11 o 
  -3   1   4        0.11        0.46      1.09 o 
  -2   1   4     1868.36     1790.68     13.84 o 
  -1   1   4     6611.84     6604.43     36.69 o 
   0   1   4       15.04       20.13      0.90 o 
   1   1   4     1741.89     1723.03     17.43 o 
   2   1   4      206.54      224.71      2.41 o 
   3   1   4    11150.73    11176.89     79.35 o 
   4   1   4       27.92       32.15      1.49 o 
   5   1   4       45.77       30.68      1.51 o 
   6   1   4      894.65      924.80     15.71 o 
   7   1   4       31.26       22.34      1.00 o 
   8   1   4      400.22      414.43      2.61 o 
   9   1   4       42.14       35.93      1.10 o 
  10   1   4      288.25      296.26      3.69 o 
  11   1   4      189.30      209.99      3.15 o 
  12   1   4       16.30       15.88      1.23 o 
  13   1   4        9.41       16.17      1.37 o 
  14   1   4       15.04       15.86      1.27 o 
 -15   2   4        9.13       11.06      1.20 o 
 -14   2   4        0.19       -0.51      0.83 o 
 -13   2   4       75.39       79.66      1.64 o 
 -12   2   4        6.42        5.64      1.13 o 
 -11   2   4       85.78       82.81      1.77 o 
 -10   2   4        1.52        0.77      0.92 o 
  -9   2   4       56.67       57.43      1.10 o 
  -8   2   4      111.95      112.89      2.23 o 
  -7   2   4      768.18      722.37      5.24 o 
  -6   2   4      253.32      257.16      3.38 o 
  -5   2   4       31.64       26.66      1.52 o 
  -4   2   4       32.90       34.01      1.96 o 
  -3   2   4      765.10      756.94     14.84 o 
  -2   2   4       54.99       53.82      1.35 o 
  -1   2   4      185.19      184.91      3.24 o 
   0   2   4      247.78      249.04      2.32 o 
   1   2   4       15.64       18.03      0.92 o 
   2   2   4      215.78      216.32      3.26 o 
   3   2   4      103.19      117.80      1.86 o 
   4   2   4      155.84      113.59      3.45 o 
   5   2   4      131.87      107.88      1.73 o 
   6   2   4      651.55      609.10      5.71 o 
   7   2   4      414.47      431.90      5.43 o 
   8   2   4      220.74      262.55      2.63 o 
   9   2   4        1.17        0.76      0.88 o 
  10   2   4      222.81      246.34      5.13 o 
  11   2   4        4.75        4.57      1.24 o 
  12   2   4        9.82       10.28      1.31 o 
  13   2   4       13.00       11.76      1.33 o 
  14   2   4       47.83       52.24      1.85 o 
 -14   3   4       69.87       64.24      1.42 o 
 -13   3   4        1.50        2.28      1.01 o 
 -12   3   4       58.65       61.98      1.50 o 
 -11   3   4       45.69       45.40      1.31 o 
 -10   3   4        0.99        0.37      1.03 o 
  -9   3   4       61.73       63.96      1.50 o 
  -8   3   4       30.24       33.75      1.04 o 
  -7   3   4      201.88      199.84      3.06 o 
  -6   3   4      304.11      310.83      5.41 o 
  -5   3   4      140.70      134.81      2.26 o 
  -4   3   4       45.09       38.62      1.97 o 
  -3   3   4       23.61       25.21      1.53 o 
  -2   3   4       34.51       42.21      1.67 o 
  -1   3   4      985.08     1060.91      5.85 o 
   0   3   4       48.73       62.26      3.69 o 
   1   3   4       17.52       23.81      1.69 o 
   2   3   4      261.78      276.65      6.58 o 
   3   3   4      328.90      311.03      3.83 o 
   4   3   4      271.54      265.54      3.41 o 
   5   3   4      226.75      228.74      6.55 o 
   6   3   4      397.45      368.01      6.41 o 
   7   3   4       81.43       82.99      1.86 o 
   8   3   4       51.12       62.05      1.51 o 
   9   3   4       11.52        9.65      1.45 o 
  10   3   4        5.65        5.99      1.69 o 
  11   3   4        2.63        5.39      1.46 o 
  12   3   4       29.46       23.19      1.40 o 
  13   3   4       63.10       58.05      1.70 o 
 -14   4   4       42.21       50.20      2.61 o 
 -13   4   4       56.29       55.01      2.06 o 
 -12   4   4      217.73      199.41      5.73 o 
 -11   4   4       19.12       14.53      1.50 o 
 -10   4   4        2.79        5.03      1.32 o 
  -9   4   4       49.82       48.51      2.14 o 
  -8   4   4        0.38       -0.07      1.06 o 
  -7   4   4       98.60       95.96      2.38 o 
  -6   4   4       49.07       43.91      1.45 o 
  -5   4   4      110.62      118.43      3.28 o 
  -4   4   4      718.61      800.19     11.02 o 
  -3   4   4       12.78       15.32      1.42 o 
  -2   4   4      214.94      272.86      5.18 o 
  -1   4   4      553.90      589.23      8.24 o 
   0   4   4       28.81       26.60      1.66 o 
   1   4   4       71.14       76.90      3.16 o 
   2   4   4      149.51      133.45      2.42 o 
   3   4   4      336.23      325.66      3.99 o 
   4   4   4      287.54      275.75      3.05 o 
   5   4   4      399.87      382.15      7.82 o 
   6   4   4       89.70       89.95      2.15 o 
   7   4   4        9.15        6.06      1.06 o 
   8   4   4      100.80      113.14      2.04 o 
   9   4   4       58.66       53.45      1.73 o 
  10   4   4        0.28        0.51      1.34 o 
  11   4   4        1.79        1.04      1.21 o 
  12   4   4        1.72        3.83      1.16 o 
  13   4   4        0.11        0.98      1.95 o 
 -13   5   4        1.17        0.76      2.05 o 
 -12   5   4       58.00       70.99      2.18 o 
 -11   5   4        5.47        7.04      1.53 o 
 -10   5   4      186.48      178.05     13.71 o 
  -9   5   4       11.19        8.28      2.02 o 
  -8   5   4       38.70       40.78      1.43 o 
  -7   5   4        7.74       10.57      1.27 o 
  -6   5   4       61.21       51.52      1.76 o 
  -5   5   4       68.96       68.94      1.74 o 
  -4   5   4      256.19      247.02      3.97 o 
  -3   5   4       62.14       63.47      2.09 o 
  -2   5   4        6.18        3.93      1.15 o 
  -1   5   4      103.69       98.21      2.83 o 
   0   5   4       17.18       16.84      0.93 o 
   1   5   4       35.18       36.74      1.03 o 
   2   5   4       15.28       16.14      1.06 o 
   3   5   4     1034.89      979.59     13.91 o 
   4   5   4       48.25       45.24      1.90 o 
   5   5   4      275.76      261.88      4.65 o 
   6   5   4       36.51       36.04      1.65 o 
   7   5   4       75.75       83.25      1.94 o 
   8   5   4       66.37       66.69      2.65 o 
   9   5   4       21.60       30.11      1.99 o 
  10   5   4       40.26       42.94      1.88 o 
  11   5   4        0.00        0.42      1.74 o 
  12   5   4        2.92        4.17      1.36 o 
 -11   6   4       13.11       19.12      3.22 o 
 -10   6   4       16.30       17.86      1.92 o 
  -9   6   4       37.16       37.05      1.76 o 
  -8   6   4        5.69        5.01      1.37 o 
  -7   6   4      383.20      367.40      3.21 o 
  -6   6   4       62.95       59.22      2.91 o 
  -5   6   4       32.57       31.07      1.38 o 
  -4   6   4        7.68        9.72      1.24 o 
  -3   6   4        5.19        4.81      1.25 o 
  -2   6   4      230.72      224.06      2.87 o 
  -1   6   4        1.20        1.14      1.12 o 
   0   6   4       28.48       25.42      1.42 o 
   1   6   4       14.46       11.65      1.30 o 
   2   6   4        0.45        0.43      1.85 o 
   3   6   4        6.30        5.51      1.95 o 
   4   6   4      189.41      180.63      7.31 o 
   5   6   4      249.47      257.26      5.72 o 
   6   6   4       96.75       89.12      4.13 o 
   7   6   4       60.72       66.74      2.01 o 
   8   6   4        1.33        1.75      1.96 o 
   9   6   4        0.23        0.80      1.79 o 
  10   6   4       34.85       37.82      1.79 o 
  -9   7   4        0.20        0.13      2.05 o 
  -8   7   4        0.28        0.17      2.35 o 
  -7   7   4        0.92        2.16      1.49 o 
  -6   7   4        0.30        0.73      1.56 o 
  -5   7   4       45.74       47.08      1.66 o 
  -4   7   4      105.91      107.17      1.73 o 
  -3   7   4        1.74        2.01      1.16 o 
  -2   7   4       69.06       75.43      1.69 o 
  -1   7   4       78.69       83.51      4.01 o 
   0   7   4       31.67       31.36      1.56 o 
   1   7   4        0.49        2.08      2.02 o 
   2   7   4        3.91        3.20      1.89 o 
   3   7   4      319.98      318.88     27.17 o 
   4   7   4       32.21       37.88      2.23 o 
   5   7   4      130.06      127.22      2.87 o 
   6   7   4       72.37       90.01      2.27 o 
   7   7   4       13.97       17.52      2.71 o 
   8   7   4       15.68       22.58      2.36 o 
  -6   8   4        7.90        8.63      2.03 o 
  -5   8   4        5.53        6.91      2.28 o 
  -4   8   4        6.86        8.35      3.46 o 
  -3   8   4        0.81        2.57      2.44 o 
  -2   8   4       10.36       15.31      1.81 o 
  -1   8   4        0.27        1.33      1.72 o 
   0   8   4       59.46       68.98      3.25 o 
   1   8   4        2.45        0.92      2.24 o 
   2   8   4        0.05       -0.07      2.13 o 
   3   8   4        0.51        0.92      1.95 o 
   4   8   4       52.59       55.28      2.47 o 
 -15   1   5       36.16       44.71      1.34 o 
 -14   1   5        2.79        3.79      1.02 o 
 -13   1   5       38.94       33.04      1.31 o 
 -12   1   5       23.99       26.61      1.22 o 
 -11   1   5       32.50       28.52      1.19 o 
 -10   1   5       20.28       19.09      0.97 o 
  -9   1   5      430.88      405.76      4.52 o 
  -8   1   5       16.13       15.18      0.86 o 
  -7   1   5      174.08      156.52      2.49 o 
  -6   1   5      340.61      331.78      2.83 o 
  -5   1   5      701.72      747.31      5.38 o 
  -4   1   5      246.74      275.54      2.83 o 
  -3   1   5     7876.18     7479.18     18.15 o 
  -2   1   5        9.81        5.85      0.75 o 
  -1   1   5       23.51       19.66      0.96 o 
   0   1   5      478.07      464.66      2.63 o 
   1   1   5      473.16      491.78      5.22 o 
   2   1   5       60.76       94.09      1.92 o 
   3   1   5       14.51       13.06      1.09 o 
   4   1   5      879.86      891.33      4.64 o 
   5   1   5       15.76       10.41      0.96 o 
   6   1   5      843.50      850.14     14.97 o 
   7   1   5       40.66       28.48      0.80 o 
   8   1   5        7.11        7.53      0.79 o 
   9   1   5       80.21       91.72      1.40 o 
  10   1   5        0.64       -0.66      1.07 o 
  11   1   5       21.24       16.79      1.30 o 
  12   1   5      144.47      182.89      5.11 o 
  13   1   5       33.96       44.60      1.43 o 
  14   1   5        1.47        1.72      1.33 o 
 -15   2   5       23.00       27.67      1.22 o 
 -14   2   5       12.34        9.27      0.82 o 
 -13   2   5       24.22       20.49      1.04 o 
 -12   2   5      942.70      940.50     16.12 o 
 -11   2   5      578.17      548.55      5.40 o 
 -10   2   5      404.44      379.89      2.20 o 
  -9   2   5      141.82      137.17      1.71 o 
  -8   2   5      999.23      969.33      8.15 o 
  -7   2   5       41.62       38.29      3.28 o 
  -6   2   5      246.35      248.38      2.56 o 
  -5   2   5       12.98       10.53      1.35 o 
  -4   2   5     1086.50     1163.71     13.75 o 
  -3   2   5     4196.88     4287.39     13.74 o 
  -2   2   5      106.15      104.69      1.66 o 
  -1   2   5      117.71      136.39      2.49 o 
   0   2   5      813.19      855.95     11.68 o 
   1   2   5     6022.68     5869.31     15.88 o 
   2   2   5       85.22       73.84      2.12 o 
   3   2   5      754.90      883.20      8.24 o 
   4   2   5       32.04       34.06      1.18 o 
   5   2   5     1369.67     1424.33     21.62 o 
   6   2   5        0.36        1.81      0.99 o 
   7   2   5      142.41      121.44      1.97 o 
   8   2   5      343.08      348.03      5.52 o 
   9   2   5      150.84      164.38      2.08 o 
  10   2   5      237.75      235.45      3.32 o 
  11   2   5       87.00       64.56      1.85 o 
  12   2   5        0.15        0.32      1.45 o 
  13   2   5        0.36        2.95      1.36 o 
  14   2   5        2.76        8.16      1.33 o 
 -14   3   5       24.42       25.89      1.15 o 
 -13   3   5       60.21       50.79      1.45 o 
 -12   3   5       89.58       80.02      1.82 o 
 -11   3   5        6.80        7.78      1.20 o 
 -10   3   5        3.63        1.49      1.17 o 
  -9   3   5        0.01        0.36      0.94 o 
  -8   3   5      102.77      112.69      2.04 o 
  -7   3   5      385.84      394.94      3.53 o 
  -6   3   5       25.16       25.11      1.80 o 
  -5   3   5      411.00      418.07      5.00 o 
  -4   3   5      508.78      500.31      8.94 o 
  -3   3   5     3450.75     3401.48     34.43 o 
  -2   3   5     1010.70     1055.96      7.72 o 
  -1   3   5        0.25        1.37      1.37 o 
   0   3   5     1254.02     1232.90     22.55 o 
   1   3   5      431.29      465.57     11.20 o 
   2   3   5        3.59        3.13      0.97 o 
   3   3   5       19.68       30.36      1.39 o 
   4   3   5     1568.75     1524.14     34.49 o 
   5   3   5       46.25       48.62      1.25 o 
   6   3   5       96.60      102.76      1.80 o 
   7   3   5      544.07      488.19      4.16 o 
   8   3   5       66.96       51.25      1.74 o 
   9   3   5       32.07       28.28      1.69 o 
  10   3   5       45.23       37.64      1.81 o 
  11   3   5       20.39       24.94      1.53 o 
  12   3   5       29.45       34.07      1.53 o 
  13   3   5       16.43       18.98      1.32 o 
 -14   4   5       10.49       14.58      1.33 o 
 -13   4   5        0.25        0.56      1.69 o 
 -12   4   5        0.49        2.88      1.53 o 
 -11   4   5        7.74       10.98      1.51 o 
 -10   4   5        5.19        7.23      1.36 o 
  -9   4   5        0.00        0.77      1.06 o 
  -8   4   5      290.65      292.48      5.04 o 
  -7   4   5      106.85      105.93      2.18 o 
  -6   4   5       17.51       20.55      1.04 o 
  -5   4   5       66.20       63.07      1.95 o 
  -4   4   5     1779.68     1757.97     23.94 o 
  -3   4   5        1.52        0.87      0.94 o 
  -2   4   5     1146.24     1112.74     12.11 o 
  -1   4   5       44.08       49.39      2.71 o 
   0   4   5      176.86      174.87      2.34 o 
   1   4   5     1757.58     1791.75     34.29 o 
   2   4   5        4.37        4.67      1.07 o 
   3   4   5      382.01      365.79      9.23 o 
   4   4   5       17.59       21.09      1.34 o 
   5   4   5        2.62        1.07      1.27 o 
   6   4   5       32.54       26.77      1.24 o 
   7   4   5       28.66       28.02      1.29 o 
   8   4   5      624.13      623.14     13.04 o 
   9   4   5        4.70        1.74      1.43 o 
  10   4   5        1.44        0.70      1.31 o 
  11   4   5       11.68       16.88      1.25 o 
  12   4   5        5.40        6.86      1.14 o 
 -13   5   5      125.08      128.79      3.07 o 
 -12   5   5       27.42       27.95      1.88 o 
 -11   5   5        7.39        7.06      2.24 o 
 -10   5   5        1.48        3.07      1.91 o 
  -9   5   5       11.88       10.67      1.35 o 
  -8   5   5      136.25      137.74      1.95 o 
  -7   5   5        0.11        1.79      1.20 o 
  -6   5   5      258.50      243.10      4.04 o 
  -5   5   5       34.30       32.25      1.57 o 
  -4   5   5       52.38       53.20      2.46 o 
  -3   5   5       19.91       22.47      1.18 o 
  -2   5   5      221.66      219.52      2.56 o 
  -1   5   5      216.39      204.85      1.99 o 
   0   5   5      421.53      390.95      4.02 o 
   1   5   5      151.00      150.68      2.50 o 
   2   5   5      293.70      281.07      7.88 o 
   3   5   5       42.78       40.22      1.84 o 
   4   5   5       16.27       14.99      1.41 o 
   5   5   5       36.83       37.78      1.85 o 
   6   5   5      168.38      165.38      2.77 o 
   7   5   5      381.24      407.78      3.37 o 
   8   5   5       62.86       67.15      2.44 o 
   9   5   5        2.76        4.00      1.76 o 
  10   5   5       39.20       40.90      1.83 o 
  11   5   5       32.67       33.96      1.95 o 
 -11   6   5      123.20      122.59      3.21 o 
 -10   6   5       23.88       21.93      1.87 o 
  -9   6   5        1.32        2.05      1.45 o 
  -8   6   5       54.76       51.85      1.93 o 
  -7   6   5       36.19       37.91      1.73 o 
  -6   6   5       49.16       42.64      1.90 o 
  -5   6   5       42.93       39.90      2.34 o 
  -4   6   5       34.40       27.10      1.42 o 
  -3   6   5       11.93        9.98      1.23 o 
  -2   6   5      182.74      164.89      2.67 o 
  -1   6   5      153.96      139.94      2.87 o 
   0   6   5       10.17       11.64      1.36 o 
   1   6   5       41.38       48.33      1.76 o 
   2   6   5        9.28        9.01      1.49 o 
   3   6   5      116.15      112.34     10.39 o 
   4   6   5        0.11        0.80      1.89 o 
   5   6   5      294.49      315.62      8.38 o 
   6   6   5      194.43      194.23      5.21 o 
   7   6   5       72.03       68.08      2.92 o 
   8   6   5       13.75       14.21      2.00 o 
   9   6   5       15.45       19.52      1.83 o 
  10   6   5       13.68       11.99      2.24 o 
  -9   7   5       40.41       46.86      2.44 o 
  -8   7   5        1.33        4.18      1.56 o 
  -7   7   5       40.71       34.08      1.69 o 
  -6   7   5        6.41        6.86      1.53 o 
  -5   7   5        2.28        0.46      1.56 o 
  -4   7   5        1.68        0.56      1.31 o 
  -3   7   5       58.10       57.71      2.71 o 
  -2   7   5      107.90      104.41      2.29 o 
  -1   7   5       26.69       23.63      1.51 o 
   0   7   5        0.35        0.00      1.41 o 
   1   7   5       36.24       35.36      2.37 o 
   2   7   5       36.47       38.09      3.56 o 
   3   7   5       27.13       28.32      3.27 o 
   4   7   5       21.09       21.00      2.19 o 
   5   7   5       10.93        6.09      1.66 o 
   6   7   5       71.22       72.48      4.16 o 
   7   7   5        6.79        6.21      2.29 o 
  -6   8   5       26.81       32.53      2.22 o 
  -5   8   5        2.03        3.63      2.13 o 
  -4   8   5        5.70        3.20      2.61 o 
  -3   8   5        1.10        3.00      1.48 o 
  -2   8   5        0.19        3.11      2.02 o 
  -1   8   5       15.66       21.55      1.88 o 
   0   8   5       17.23       23.35      1.87 o 
   1   8   5        9.29        4.67      2.17 o 
   2   8   5        9.47        9.34      2.18 o 
   3   8   5        4.12        4.09      1.94 o 
   4   8   5        0.52        1.76      1.64 o 
 -15   0   6       17.59       13.70      1.70 o 
 -14   0   6       83.23       87.00      2.08 o 
 -13   0   6      112.81      116.82      3.46 o 
 -12   0   6       81.10       85.87      2.89 o 
 -11   0   6     6056.19     5498.58     16.46 o 
 -10   0   6       93.46       95.34      2.47 o 
  -9   0   6      165.70      148.37      1.81 o 
  -8   0   6      787.02      770.40     12.91 o 
  -7   0   6        0.25        2.17      1.55 o 
  -6   0   6        7.28        7.24      1.58 o 
  -5   0   6     1960.74     1829.16     18.79 o 
  -4   0   6     4311.88     4685.85     41.60 o 
  -3   0   6      912.59      979.30      7.11 o 
  -2   0   6    18687.56    17885.68    115.56 o 
  -1   0   6     2055.61     2205.78      7.62 o 
   0   0   6     4445.93     4505.15     17.24 o 
   1   0   6     1157.94     1100.51      8.13 o 
   2   0   6    15659.45    14990.07    140.97 o 
   3   0   6      416.00      420.47      4.69 o 
   4   0   6       23.40       76.25      1.86 o 
   5   0   6      215.74      237.34      8.33 o 
   6   0   6     2757.88     2583.78     21.35 o 
   7   0   6        4.06        5.19      0.94 o 
   8   0   6     1056.92     1056.08     15.88 o 
   9   0   6      547.60      544.28     19.24 o 
  10   0   6      404.35      379.41      5.79 o 
  11   0   6      427.18      459.66      5.51 o 
  12   0   6      461.99      396.64      6.23 o 
  13   0   6      249.55      250.51      3.21 o 
  14   0   6        0.23        0.88      1.53 o 
 -15   1   6       39.50       39.88      1.30 o 
 -14   1   6       19.14       21.49      1.00 o 
 -13   1   6      312.23      292.35      2.97 o 
 -12   1   6      151.71      142.82      3.20 o 
 -11   1   6      574.96      500.88      6.50 o 
 -10   1   6        1.63        2.34      0.91 o 
  -9   1   6       65.09       64.25      1.07 o 
  -8   1   6       45.09       52.47      1.03 o 
  -7   1   6      268.39      271.17      4.69 o 
  -6   1   6     1562.62     1619.29     11.87 o 
  -5   1   6      368.94      384.37      3.68 o 
  -4   1   6    14353.09    14753.52     30.72 o 
  -3   1   6      221.68      262.81      6.26 o 
  -2   1   6    11458.38    11130.34     60.22 o 
  -1   1   6     1347.10     1332.95      7.92 o 
   0   1   6      743.85      845.51      5.63 o 
   1   1   6     4712.43     4531.61     19.24 o 
   2   1   6      600.04      617.41      4.12 o 
   3   1   6      173.29      243.53      4.29 o 
   4   1   6      142.22      152.83      2.68 o 
   5   1   6      592.86      566.38      9.75 o 
   6   1   6      716.29      678.62     10.50 o 
   7   1   6      926.19      932.00      7.96 o 
   8   1   6      243.54      238.63      2.66 o 
   9   1   6        2.06        3.06      0.98 o 
  10   1   6       76.35       86.72      1.69 o 
  11   1   6       78.50       93.90      2.12 o 
  12   1   6        3.96        3.04      1.20 o 
  13   1   6       19.04       25.96      1.42 o 
  14   1   6        1.09        0.51      1.20 o 
 -15   2   6        4.12        5.20      1.37 o 
 -14   2   6      261.91      276.52      5.46 o 
 -13   2   6      180.95      189.62      3.35 o 
 -12   2   6        2.87        3.02      1.04 o 
 -11   2   6      327.81      317.69      2.72 o 
 -10   2   6        5.38        5.33      0.95 o 
  -9   2   6      197.33      197.51      2.24 o 
  -8   2   6       56.33       59.93      1.23 o 
  -7   2   6     1530.56     1554.00     18.60 o 
  -6   2   6      499.53      481.89      5.25 o 
  -5   2   6       29.36       41.44      1.73 o 
  -4   2   6      170.84      195.25      2.95 o 
  -3   2   6     2114.83     2150.64     32.79 o 
  -2   2   6      319.88      344.93      3.33 o 
  -1   2   6      464.49      465.13      4.87 o 
   0   2   6       19.71       14.15      1.43 o 
   1   2   6       19.31       17.44      1.86 o 
   2   2   6      262.63      251.13      7.27 o 
   3   2   6      148.68      148.73      1.87 o 
   4   2   6      257.29      259.48      4.07 o 
   5   2   6        2.69        2.00      1.08 o 
   6   2   6       70.46       64.14      1.62 o 
   7   2   6       44.05       58.29      1.31 o 
   8   2   6       99.38      108.19      2.30 o 
   9   2   6      123.67      118.64      2.17 o 
  10   2   6       88.54       99.16      2.11 o 
  11   2   6        2.79        2.82      1.65 o 
  12   2   6        8.41        8.02      1.42 o 
  13   2   6        1.64        2.73      1.34 o 
 -14   3   6        0.82        0.89      0.97 o 
 -13   3   6        6.57        5.24      1.01 o 
 -12   3   6       16.67       13.94      1.20 o 
 -11   3   6       13.79       14.82      1.28 o 
 -10   3   6      120.41      118.30      2.05 o 
  -9   3   6       36.97       39.42      1.29 o 
  -8   3   6        0.98        1.96      0.86 o 
  -7   3   6      248.58      239.84      5.60 o 
  -6   3   6      328.36      313.24      5.09 o 
  -5   3   6      743.35      786.11     17.31 o 
  -4   3   6      564.64      602.91      4.98 o 
  -3   3   6      141.04      129.24      2.69 o 
  -2   3   6      864.15      794.12      4.92 o 
  -1   3   6     1089.20     1085.66     12.05 o 
   0   3   6       37.60       37.97      2.38 o 
   1   3   6     1646.04     1588.29      6.86 o 
   2   3   6      113.57      119.85      1.83 o 
   3   3   6     1541.51     1591.38     16.01 o 
   4   3   6       26.40       27.19      1.39 o 
   5   3   6      129.79      139.01      2.88 o 
   6   3   6       38.58       41.76      1.39 o 
   7   3   6        7.41        6.65      1.33 o 
   8   3   6      619.17      559.99      3.70 o 
   9   3   6        4.23        1.81      1.55 o 
  10   3   6        0.42        0.11      1.48 o 
  11   3   6       22.97       14.81      1.39 o 
  12   3   6       51.47       44.65      1.50 o 
  13   3   6        0.39       -0.28      1.11 o 
 -14   4   6        3.48        5.23      1.20 o 
 -13   4   6      164.08      150.18      2.73 o 
 -12   4   6       89.24      100.26      4.32 o 
 -11   4   6     1131.15     1083.96     29.25 o 
 -10   4   6      209.51      223.21      3.54 o 
  -9   4   6      111.52      118.52      2.09 o 
  -8   4   6       15.98       17.34      1.06 o 
  -7   4   6      185.94      182.59      2.68 o 
  -6   4   6      293.79      285.96      4.93 o 
  -5   4   6      323.89      357.11      3.19 o 
  -4   4   6       55.17       64.86      1.31 o 
  -3   4   6       97.21      107.58      2.69 o 
  -2   4   6      338.52      310.97      2.94 o 
  -1   4   6      486.53      499.57      4.53 o 
   0   4   6     1240.47     1265.92      9.34 o 
   1   4   6      185.78      183.99      3.23 o 
   2   4   6      735.70      788.75     72.33 o 
   3   4   6        0.25        0.76      1.03 o 
   4   4   6       16.38       20.65      1.24 o 
   5   4   6        2.12        1.02      1.20 o 
   6   4   6     1137.68     1139.00      8.17 o 
   7   4   6      271.99      240.80      3.52 o 
   8   4   6      331.84      323.31      3.79 o 
   9   4   6       12.61       19.03      1.50 o 
  10   4   6       33.44       33.32      1.49 o 
  11   4   6      121.55      116.20      1.69 o 
  12   4   6       20.33       14.86      1.19 o 
 -12   5   6        0.41        0.40      1.52 o 
 -11   5   6      316.38      282.18      5.12 o 
 -10   5   6      159.37      169.12     19.71 o 
  -9   5   6        0.87        1.60      1.27 o 
  -8   5   6      199.63      213.07      2.50 o 
  -7   5   6        0.65        1.50      1.23 o 
  -6   5   6       73.65       76.38      3.31 o 
  -5   5   6      292.27      287.92      6.52 o 
  -4   5   6      787.91      757.46     21.77 o 
  -3   5   6        5.33        3.84      1.23 o 
  -2   5   6        8.23        7.28      1.04 o 
  -1   5   6       34.60       35.88      1.12 o 
   0   5   6       71.13       84.02      1.42 o 
   1   5   6     1050.72     1007.87     15.07 o 
   2   5   6       77.77       85.82      3.67 o 
   3   5   6      134.85      133.46      3.10 o 
   4   5   6       20.28       26.55      1.72 o 
   5   5   6        3.91        4.75      1.32 o 
   6   5   6        5.37        6.37      1.38 o 
   7   5   6      783.12      861.52      5.43 o 
   8   5   6        8.94        7.13      1.19 o 
   9   5   6        3.25        7.61      1.36 o 
  10   5   6        0.67       -0.29      1.89 o 
  11   5   6       19.08       21.06      1.64 o 
 -11   6   6       84.37       83.51      2.77 o 
 -10   6   6        0.03        0.95      1.25 o 
  -9   6   6        1.29        2.39      1.41 o 
  -8   6   6        1.31        1.91      1.12 o 
  -7   6   6      382.44      366.98      3.14 o 
  -6   6   6        6.49        9.54      1.97 o 
  -5   6   6       13.07       12.60      1.80 o 
  -4   6   6        1.94        1.79      1.13 o 
  -3   6   6       50.01       42.38      1.46 o 
  -2   6   6      126.40      116.78      2.10 o 
  -1   6   6       12.00       12.74      2.59 o 
   0   6   6       87.73       81.73      2.19 o 
   1   6   6       40.25       42.18      1.76 o 
   2   6   6        2.31        4.35      1.81 o 
   3   6   6      111.60      105.13     12.99 o 
   4   6   6      363.39      357.70     27.04 o 
   5   6   6        9.85       11.74      1.65 o 
   6   6   6       59.18       55.79      1.91 o 
   7   6   6       61.30       60.83      2.67 o 
   8   6   6        2.19        2.86      1.74 o 
   9   6   6       32.78       33.67      2.24 o 
  -8   7   6       57.93       56.04      1.84 o 
  -7   7   6        0.00        0.50      1.33 o 
  -6   7   6       25.09       22.62      1.44 o 
  -5   7   6        4.37        2.36      1.52 o 
  -4   7   6       86.85       98.07      2.08 o 
  -3   7   6        8.48        9.98      1.39 o 
  -2   7   6       53.64       57.04      1.76 o 
  -1   7   6        1.68       -0.08      1.34 o 
   0   7   6       10.71       13.54      1.36 o 
   1   7   6      515.99      517.80     23.19 o 
   2   7   6        2.88        0.43      3.02 o 
   3   7   6      197.57      169.90      4.78 o 
   4   7   6        1.28        0.26      2.49 o 
   5   7   6       63.70       77.60      3.67 o 
   6   7   6       35.69       34.71      1.64 o 
   7   7   6       25.84       25.48      2.27 o 
  -5   8   6        3.53        2.92      1.45 o 
  -4   8   6        8.52        8.11      1.63 o 
  -3   8   6        1.01        3.42      1.40 o 
  -2   8   6       31.75       38.63      1.89 o 
  -1   8   6        1.48        2.66      1.61 o 
   0   8   6       56.05       54.03      3.01 o 
   1   8   6        3.45        4.73      2.15 o 
   2   8   6       13.64       10.29      2.07 o 
   3   8   6        0.20        0.37      1.80 o 
   4   8   6       10.88       11.99      1.57 o 
 -15   1   7        1.05        2.66      1.00 o 
 -14   1   7       14.21       15.41      1.05 o 
 -13   1   7       84.88       82.39      1.41 o 
 -12   1   7      515.19      484.82      3.00 o 
 -11   1   7      848.15      803.23      6.90 o 
 -10   1   7      368.30      338.06      2.81 o 
  -9   1   7        2.94        3.61      0.85 o 
  -8   1   7       29.38       31.92      0.85 o 
  -7   1   7      153.43      144.24      1.88 o 
  -6   1   7       52.06       42.64      1.24 o 
  -5   1   7     2436.91     2769.64     17.43 o 
  -4   1   7      192.21      206.38      2.08 o 
  -3   1   7     8224.56     8897.98     80.56 o 
  -2   1   7        7.22       11.05      0.81 o 
  -1   1   7      440.66      396.89      3.82 o 
   0   1   7     1060.66     1144.14     13.83 o 
   1   1   7      464.19      488.24      6.67 o 
   2   1   7       26.53       41.97      1.12 o 
   3   1   7       62.47       71.07      1.78 o 
   4   1   7     1382.22     1389.06      6.82 o 
   5   1   7       20.56       18.35      1.19 o 
   6   1   7      994.65      954.41      6.04 o 
   7   1   7      536.51      546.65      3.35 o 
   8   1   7     1454.24     1463.14     10.51 o 
   9   1   7       80.40       69.56      1.37 o 
  10   1   7        2.95        9.58      1.23 o 
  11   1   7       13.90       15.76      1.23 o 
  12   1   7       90.95      113.51      2.03 o 
  13   1   7        0.62        1.17      1.46 o 
 -15   2   7       64.36       64.38      1.74 o 
 -14   2   7        8.49        8.26      1.01 o 
 -13   2   7      232.83      238.20      3.48 o 
 -12   2   7     1189.80     1168.54     17.13 o 
 -11   2   7     1033.55     1010.77     12.28 o 
 -10   2   7     2986.13     2910.94     44.81 o 
  -9   2   7        0.64        1.36      0.85 o 
  -8   2   7      125.98      124.56      1.95 o 
  -7   2   7        1.86        1.23      0.83 o 
  -6   2   7       44.39       50.62      1.39 o 
  -5   2   7     1480.48     1468.34      9.21 o 
  -4   2   7        8.84        8.80      1.42 o 
  -3   2   7     1215.82     1355.14      9.67 o 
  -2   2   7     1283.54     1324.86     25.91 o 
  -1   2   7        0.04        4.94      0.99 o 
   0   2   7       32.72       33.78      1.46 o 
   1   2   7     2671.93     2913.98     36.84 o 
   2   2   7        0.48        2.01      1.18 o 
   3   2   7     6073.98     6025.66     52.78 o 
   4   2   7      130.48      129.76      2.10 o 
   5   2   7      559.16      518.83      4.58 o 
   6   2   7      173.92      177.91      1.63 o 
   7   2   7     2102.99     2057.82     20.32 o 
   8   2   7      638.37      637.25      8.00 o 
   9   2   7     1420.93     1414.38      7.35 o 
  10   2   7      129.24      127.98      2.82 o 
  11   2   7       43.91       31.91      1.74 o 
  12   2   7        2.72        0.41      1.29 o 
  13   2   7        8.86        4.55      1.45 o 
 -14   3   7       52.23       60.43      1.33 o 
 -13   3   7       36.55       40.32      1.39 o 
 -12   3   7      291.17      314.83      6.75 o 
 -11   3   7      478.05      463.09      4.34 o 
 -10   3   7     1339.33     1250.58      9.28 o 
  -9   3   7        6.15        7.03      1.14 o 
  -8   3   7       13.72       16.16      1.21 o 
  -7   3   7       31.54       43.96      1.04 o 
  -6   3   7       82.94       82.26      1.20 o 
  -5   3   7     2048.70     2123.47     11.52 o 
  -4   3   7       17.73       21.89      1.73 o 
  -3   3   7     4393.83     4490.37     15.57 o 
  -2   3   7      459.94      469.51      3.63 o 
  -1   3   7      117.24      129.07      3.57 o 
   0   3   7        4.99        2.26      1.04 o 
   1   3   7      405.21      438.88      4.94 o 
   2   3   7      521.01      520.31      3.76 o 
   3   3   7       47.09       61.05      1.85 o 
   4   3   7        2.20        4.35      0.87 o 
   5   3   7        5.36        4.08      0.94 o 
   6   3   7     1311.38     1193.16      5.12 o 
   7   3   7      430.81      375.47      4.03 o 
   8   3   7     1504.36     1500.30      7.71 o 
   9   3   7       64.82       66.71      1.90 o 
  10   3   7        5.58        7.00      1.47 o 
  11   3   7       36.63       39.09      1.62 o 
  12   3   7       77.57       93.35      1.90 o 
 -13   4   7      358.75      375.94      3.44 o 
 -12   4   7        0.55       -0.14      1.59 o 
 -11   4   7       13.17       15.33      1.39 o 
 -10   4   7      522.06      520.35      4.86 o 
  -9   4   7       14.80       14.25      1.19 o 
  -8   4   7       27.52       30.31      1.18 o 
  -7   4   7        9.35        9.29      1.03 o 
  -6   4   7        9.20        7.29      0.99 o 
  -5   4   7       19.99       18.87      1.04 o 
  -4   4   7      820.93      808.48      7.55 o 
  -3   4   7        3.81        4.86      1.20 o 
  -2   4   7      550.91      520.69      5.48 o 
  -1   4   7        0.48        0.58      0.94 o 
   0   4   7      448.26      434.52      5.83 o 
   1   4   7      341.42      346.69      6.66 o 
   2   4   7       21.70       23.48      1.59 o 
   3   4   7      245.98      239.47      2.31 o 
   4   4   7       51.22       42.88      1.28 o 
   5   4   7      695.51      716.92     12.52 o 
   6   4   7        0.78        1.34      1.47 o 
   7   4   7       53.51       48.69      1.58 o 
   8   4   7        1.04        2.08      1.15 o 
   9   4   7      188.00      168.25      2.34 o 
  10   4   7        0.34        0.88      1.22 o 
  11   4   7       41.52       47.61      1.47 o 
  12   4   7        0.09       -0.17      2.08 o 
 -12   5   7        0.86        1.09      1.44 o 
 -11   5   7       22.80       21.20      2.59 o 
 -10   5   7       26.81       26.12      1.42 o 
  -9   5   7      200.09      208.82      5.79 o 
  -8   5   7       33.48       32.13      1.35 o 
  -7   5   7        2.42        0.69      1.24 o 
  -6   5   7       28.67       27.27      1.73 o 
  -5   5   7      263.73      241.49      5.74 o 
  -4   5   7       30.42       28.67      1.45 o 
  -3   5   7       30.38       26.51      1.69 o 
  -2   5   7      198.02      172.52      1.92 o 
  -1   5   7       38.64       37.95      1.54 o 
   0   5   7       71.12       59.25      1.48 o 
   1   5   7       36.80       32.96      1.38 o 
   2   5   7      474.12      460.14     13.58 o 
   3   5   7        3.20        4.83      1.44 o 
   4   5   7      342.82      347.92      4.27 o 
   5   5   7        1.89        0.88      1.35 o 
   6   5   7       96.95       99.61      2.06 o 
   7   5   7      224.64      225.74      2.71 o 
   8   5   7       28.85       28.97      1.30 o 
   9   5   7       27.04       30.35      1.45 o 
  10   5   7        0.49        2.08      1.69 o 
 -10   6   7      273.05      277.34      3.16 o 
  -9   6   7      136.29      146.30      2.84 o 
  -8   6   7        2.85        2.70      1.09 o 
  -7   6   7        7.42        8.84      1.37 o 
  -6   6   7       72.82       66.40      2.12 o 
  -5   6   7      181.26      156.33      2.85 o 
  -4   6   7       91.51       73.38      2.33 o 
  -3   6   7        0.00        0.36      1.37 o 
  -2   6   7        0.00        0.91      1.36 o 
  -1   6   7       19.95       27.65      1.81 o 
   0   6   7        1.92        2.11      1.30 o 
   1   6   7      511.63      548.56      4.61 o 
   2   6   7       34.64       30.28      4.48 o 
   3   6   7       19.77       16.76      3.21 o 
   4   6   7       37.05       36.57      2.72 o 
   5   6   7       12.25        9.62      1.57 o 
   6   6   7        0.43        2.73      1.45 o 
   7   6   7      419.28      475.37      3.48 o 
   8   6   7      128.10      121.50      2.47 o 
   9   6   7       90.67       99.76      3.03 o 
  -8   7   7        5.47        7.25      1.41 o 
  -7   7   7       32.37       33.05      1.87 o 
  -6   7   7        0.00        0.07      1.22 o 
  -5   7   7      268.36      266.19      3.87 o 
  -4   7   7       38.67       38.24      1.88 o 
  -3   7   7       25.59       21.26      1.44 o 
  -2   7   7        3.76        6.50      1.35 o 
  -1   7   7      101.87       99.55      2.30 o 
   0   7   7       30.04       29.80      1.56 o 
   1   7   7        2.00        5.41      3.91 o 
   2   7   7       42.80       39.32      3.48 o 
   3   7   7       49.03       48.05      3.34 o 
   4   7   7        3.05        2.37      2.45 o 
   5   7   7        0.45       -0.42      1.98 o 
   6   7   7      222.02      225.78      3.62 o 
  -5   8   7        9.08        8.33      1.41 o 
  -4   8   7        0.18        0.77      2.43 o 
  -3   8   7        2.04        2.23      2.41 o 
  -2   8   7        0.94        4.62      1.39 o 
  -1   8   7        2.56        2.93      1.44 o 
   0   8   7        1.73        4.12      1.52 o 
   1   8   7        1.27        0.09      2.06 o 
   2   8   7        4.98        3.27      1.89 o 
   3   8   7        8.49        6.29      1.68 o 
 -15   0   8       31.66       30.03      1.68 o 
 -14   0   8      152.04      167.12      4.00 o 
 -13   0   8       14.78       12.82      1.58 o 
 -12   0   8      884.90      876.89      6.69 o 
 -11   0   8      802.81      760.39      8.98 o 
 -10   0   8     2295.25     2191.42     38.50 o 
  -9   0   8     6055.40     5725.83     36.25 o 
  -8   0   8       46.80       44.92      1.12 o 
  -7   0   8      322.83      326.92      4.64 o 
  -6   0   8      111.43      115.02      2.22 o 
  -5   0   8     2173.12     2014.53     30.87 o 
  -4   0   8      817.92      952.80     18.09 o 
  -3   0   8     2342.42     2238.81     45.78 o 
  -2   0   8     5926.88     6121.50     17.11 o 
  -1   0   8     2615.28     2666.07     19.98 o 
   0   0   8     1289.70     1445.78     11.58 o 
   1   0   8       82.00      110.28      1.98 o 
   2   0   8     8392.09     8553.14     79.47 o 
   3   0   8       30.30       38.39      1.52 o 
   4   0   8       10.43        9.83      1.29 o 
   5   0   8      410.91      430.51     11.90 o 
   6   0   8      152.24      177.54      1.83 o 
   7   0   8      365.11      353.07      5.07 o 
   8   0   8     1305.65     1270.93     14.82 o 
   9   0   8     1627.24     1781.14     40.85 o 
  10   0   8      672.36      752.50      9.85 o 
  11   0   8        0.12        1.82      1.86 o 
  12   0   8      198.36      181.32      2.92 o 
  13   0   8       77.94      100.14      3.13 o 
 -15   1   8       25.02       32.75      1.15 o 
 -14   1   8        4.05        4.19      0.95 o 
 -13   1   8        2.99        2.33      0.96 o 
 -12   1   8      708.88      696.93      6.37 o 
 -11   1   8      465.72      466.15      4.27 o 
 -10   1   8     1458.34     1390.92      9.73 o 
  -9   1   8     1076.75     1041.12      5.60 o 
  -8   1   8       79.97       78.74      1.72 o 
  -7   1   8        4.28        4.50      0.80 o 
  -6   1   8     2019.93     2213.87     16.67 o 
  -5   1   8      213.35      212.56      2.71 o 
  -4   1   8     2191.34     2726.13     41.35 o 
  -3   1   8      120.59      112.07      2.62 o 
  -2   1   8     5002.86     5408.03     44.28 o 
  -1   1   8      590.43      600.04      5.91 o 
   0   1   8      680.24      762.85     11.42 o 
   1   1   8      395.65      376.44      4.85 o 
   2   1   8     1388.83     1471.48     17.82 o 
   3   1   8       93.57      109.11      1.79 o 
   4   1   8        9.20       11.70      1.21 o 
   5   1   8       88.13       92.97      1.21 o 
   6   1   8        0.71       -0.03      0.79 o 
   7   1   8     2231.06     2163.20     20.26 o 
   8   1   8      607.68      605.35      6.88 o 
   9   1   8     2869.94     2835.94     35.93 o 
  10   1   8       41.36       40.39      1.40 o 
  11   1   8       13.13        9.56      1.22 o 
  12   1   8        6.12        6.99      1.78 o 
  13   1   8       16.50       21.81      1.54 o 
 -15   2   8        8.34       10.95      1.34 o 
 -14   2   8       15.37       17.47      1.40 o 
 -13   2   8       14.85       17.73      1.00 o 
 -12   2   8      171.06      175.64      2.90 o 
 -11   2   8        1.02        1.65      1.05 o 
 -10   2   8        2.29        1.98      1.02 o 
  -9   2   8     1066.81      988.27     10.35 o 
  -8   2   8       11.88       10.85      1.00 o 
  -7   2   8      122.19      112.55      1.31 o 
  -6   2   8       29.74       27.07      0.99 o 
  -5   2   8       19.00       18.33      1.30 o 
  -4   2   8       10.54       10.83      1.17 o 
  -3   2   8       10.83        7.35      1.12 o 
  -2   2   8      262.01      269.73      2.75 o 
  -1   2   8      594.61      563.51      8.44 o 
   0   2   8      238.36      229.32      4.07 o 
   1   2   8       23.84       17.72      1.08 o 
   2   2   8      553.43      508.15      3.27 o 
   3   2   8        0.02        0.43      1.21 o 
   4   2   8       61.52       72.92      1.25 o 
   5   2   8        3.09        4.67      0.89 o 
   6   2   8      742.81      769.71      5.31 o 
   7   2   8       29.33       34.89      1.27 o 
   8   2   8        8.69       10.95      1.37 o 
   9   2   8       34.11       30.49      1.77 o 
  10   2   8       85.11       74.65      2.09 o 
  11   2   8       11.31       12.75      1.53 o 
  12   2   8        8.26        8.11      1.43 o 
  13   2   8       11.38       11.89      1.32 o 
 -14   3   8        0.12        0.19      0.96 o 
 -13   3   8      141.48      141.13      2.22 o 
 -12   3   8      178.18      181.67      2.37 o 
 -11   3   8      169.26      178.38      2.79 o 
 -10   3   8      534.43      509.65      5.60 o 
  -9   3   8       26.69       24.94      1.57 o 
  -8   3   8      436.32      419.08      3.02 o 
  -7   3   8        3.87        4.04      0.90 o 
  -6   3   8      331.80      372.43      3.23 o 
  -5   3   8       11.33       10.38      0.85 o 
  -4   3   8      483.52      500.75      3.90 o 
  -3   3   8       51.63       50.39      1.65 o 
  -2   3   8     2669.43     2537.91     19.08 o 
  -1   3   8      444.15      437.36      5.55 o 
   0   3   8      111.41      120.24      1.86 o 
   1   3   8       70.94       67.12      1.74 o 
   2   3   8       13.86       18.76      1.93 o 
   3   3   8        0.05        1.38      1.08 o 
   4   3   8        9.29        9.00      0.97 o 
   5   3   8       17.38       24.81      1.10 o 
   6   3   8        6.70       11.11      1.15 o 
   7   3   8      497.55      503.59      5.59 o 
   8   3   8      235.41      231.61      2.66 o 
   9   3   8      426.19      378.20      3.14 o 
  10   3   8       12.17       14.10      1.46 o 
  11   3   8        0.03        0.53      1.24 o 
  12   3   8       38.90       43.87      1.51 o 
 -13   4   8       16.54       17.53      1.39 o 
 -12   4   8       81.91       70.79      2.58 o 
 -11   4   8      450.11      460.30     12.55 o 
 -10   4   8      707.63      762.45      7.93 o 
  -9   4   8      532.04      558.46      7.06 o 
  -8   4   8       32.12       34.69      1.13 o 
  -7   4   8        9.86       13.29      1.11 o 
  -6   4   8        0.01       -0.33      0.94 o 
  -5   4   8       12.78       18.04      1.05 o 
  -4   4   8      219.07      199.02      2.20 o 
  -3   4   8        1.56        2.05      0.86 o 
  -2   4   8      110.35      110.33      1.63 o 
  -1   4   8       18.15       23.45      1.16 o 
   0   4   8      518.54      559.43      7.76 o 
   1   4   8       95.57       93.32      1.64 o 
   2   4   8     1501.07     1636.70     31.25 o 
   3   4   8        2.23        3.27      1.17 o 
   4   4   8       10.54       18.71      1.19 o 
   5   4   8      147.76      160.42      2.24 o 
   6   4   8        0.71        1.23      1.49 o 
   7   4   8       97.69      114.32      1.94 o 
   8   4   8      649.98      644.75      5.08 o 
   9   4   8      502.97      500.37      7.25 o 
  10   4   8      151.37      174.54      2.00 o 
  11   4   8        2.64        3.87      1.25 o 
 -12   5   8      244.07      263.90      4.14 o 
 -11   5   8       25.99       27.13      2.59 o 
 -10   5   8      176.23      192.91      3.20 o 
  -9   5   8      558.61      590.54      3.63 o 
  -8   5   8      257.45      250.80      2.57 o 
  -7   5   8        0.85        0.93      1.04 o 
  -6   5   8      826.93      825.56     25.02 o 
  -5   5   8       37.32       39.35      1.88 o 
  -4   5   8      429.86      409.29      4.03 o 
  -3   5   8       94.45       82.29      2.29 o 
  -2   5   8      443.96      419.53      4.22 o 
  -1   5   8       77.82       68.91      1.59 o 
   0   5   8       11.37       12.30      1.22 o 
   1   5   8      279.23      241.59      2.83 o 
   2   5   8      239.71      237.61     11.39 o 
   3   5   8      327.04      321.75     29.86 o 
   4   5   8       69.09       71.97      2.88 o 
   5   5   8      138.60      145.18      4.05 o 
   6   5   8       13.46       18.32      1.49 o 
   7   5   8      560.97      537.87      3.98 o 
   8   5   8       99.88      110.65      2.21 o 
   9   5   8      694.18      752.62     23.31 o 
  10   5   8       43.92       44.24      2.65 o 
 -10   6   8       10.14        9.70      1.44 o 
  -9   6   8      635.04      679.45      4.78 o 
  -8   6   8        9.80        8.63      1.23 o 
  -7   6   8       31.69       33.65      1.50 o 
  -6   6   8        0.15        2.29      1.57 o 
  -5   6   8        3.79        1.96      1.70 o 
  -4   6   8       31.14       27.56      1.95 o 
  -3   6   8       10.60        8.60      1.41 o 
  -2   6   8      109.90      100.61      2.50 o 
  -1   6   8       76.00       80.94      2.34 o 
   0   6   8       13.61       13.12      1.44 o 
   1   6   8       16.08       16.84      1.41 o 
   2   6   8       88.60       85.97     11.69 o 
   3   6   8       45.31       37.63      3.46 o 
   4   6   8       24.13       20.89      2.98 o 
   5   6   8        1.83        1.45      1.73 o 
   6   6   8      484.35      507.42     12.76 o 
   7   6   8       20.16       19.93      1.77 o 
   8   6   8        1.94        5.96      1.47 o 
  -8   7   8       30.20       36.79      1.51 o 
  -7   7   8        0.04       -0.98      1.49 o 
  -6   7   8       88.46       96.21      2.00 o 
  -5   7   8       11.89       10.83      1.62 o 
  -4   7   8      247.71      271.20      3.16 o 
  -3   7   8       20.99       21.02      1.37 o 
  -2   7   8        0.38        1.33      1.24 o 
  -1   7   8       10.15       13.42      1.33 o 
   0   7   8        7.15        4.70      1.22 o 
   1   7   8       66.45       71.56      2.50 o 
   2   7   8       12.62        9.06      2.88 o 
   3   7   8        5.31        2.47      2.58 o 
   4   7   8        3.90        6.43      2.21 o 
   5   7   8       32.91       26.26      2.17 o 
   6   7   8       53.95       58.67      2.11 o 
  -4   8   8        9.76       10.48      1.42 o 
  -3   8   8        5.42        8.05      2.34 o 
  -2   8   8        0.01        0.94      2.32 o 
  -1   8   8       15.51       19.56      1.49 o 
   0   8   8       18.89       19.07      1.97 o 
   1   8   8       25.78       26.56      2.16 o 
   2   8   8       46.50       52.61      2.19 o 
 -15   1   9       49.81       63.48      2.10 o 
 -14   1   9        2.55        1.78      0.89 o 
 -13   1   9        1.11        1.18      0.93 o 
 -12   1   9       33.74       32.38      1.22 o 
 -11   1   9      442.21      436.69      4.59 o 
 -10   1   9      241.72      246.58      3.29 o 
  -9   1   9     1680.77     1614.64      9.05 o 
  -8   1   9      184.08      187.53      2.28 o 
  -7   1   9      763.34      755.13      7.14 o 
  -6   1   9        1.29        0.78      1.10 o 
  -5   1   9     2478.72     2814.38     28.42 o 
  -4   1   9        0.12        0.67      1.04 o 
  -3   1   9     1867.54     2187.03     18.83 o 
  -2   1   9      108.72      149.04      2.29 o 
  -1   1   9      295.81      303.34      2.88 o 
   0   1   9      970.82     1028.06     11.82 o 
   1   1   9      575.29      624.97     13.20 o 
   2   1   9      957.94      956.76     12.12 o 
   3   1   9      212.33      214.67      2.74 o 
   4   1   9      358.76      324.84      2.98 o 
   5   1   9       21.66       21.55      0.86 o 
   6   1   9       38.63       34.66      1.04 o 
   7   1   9       79.12       73.75      1.24 o 
   8   1   9     1200.07     1250.80     22.97 o 
   9   1   9       68.30       81.12      1.67 o 
  10   1   9      614.58      569.16      8.68 o 
  11   1   9        1.03        0.80      1.30 o 
  12   1   9        1.17        2.30      1.59 o 
 -15   2   9       13.25       12.21      1.69 o 
 -14   2   9        9.65        9.89      1.64 o 
 -13   2   9       10.95       14.01      1.12 o 
 -12   2   9       58.58       55.71      1.39 o 
 -11   2   9      181.70      190.72      5.23 o 
 -10   2   9      654.91      652.90     18.17 o 
  -9   2   9     1210.71     1159.86     15.90 o 
  -8   2   9       93.01       89.46      1.64 o 
  -7   2   9        5.66        4.40      0.79 o 
  -6   2   9       85.93       94.82      1.93 o 
  -5   2   9      117.28      104.99      1.96 o 
  -4   2   9      452.21      417.69      4.13 o 
  -3   2   9      553.21      553.66      6.40 o 
  -2   2   9        2.37        2.44      1.21 o 
  -1   2   9       11.62        9.71      1.30 o 
   0   2   9     1132.27     1194.86     19.02 o 
   1   2   9     2946.10     2967.36     18.27 o 
   2   2   9     1240.08     1313.11     14.04 o 
   3   2   9     1042.19     1165.45     11.57 o 
   4   2   9      173.10      159.73      2.29 o 
   5   2   9       12.07        7.60      1.05 o 
   6   2   9       17.53       23.38      1.13 o 
   7   2   9       76.33       86.93      1.70 o 
   8   2   9       94.87       89.60      1.85 o 
   9   2   9       29.18       22.41      1.89 o 
  10   2   9      651.06      660.32      4.16 o 
  11   2   9      222.71      281.33      4.04 o 
  12   2   9        8.86        9.36      1.28 o 
 -14   3   9        1.03        0.13      0.93 o 
 -13   3   9        5.00        3.12      1.15 o 
 -12   3   9      157.09      148.44      2.14 o 
 -11   3   9      686.95      677.42      5.68 o 
 -10   3   9       49.93       55.81      1.86 o 
  -9   3   9      866.64      823.94      5.48 o 
  -8   3   9      155.25      164.20      3.81 o 
  -7   3   9       30.47       22.80      0.94 o 
  -6   3   9       35.30       31.42      0.94 o 
  -5   3   9     1637.51     1729.94     11.06 o 
  -4   3   9       32.00       33.33      1.09 o 
  -3   3   9     1933.70     1934.84     20.35 o 
  -2   3   9        3.20        3.65      1.39 o 
  -1   3   9      314.59      286.14      4.91 o 
   0   3   9      215.22      209.58      2.88 o 
   1   3   9      256.15      270.09      5.22 o 
   2   3   9       66.13       95.64      2.09 o 
   3   3   9      589.54      581.69      5.01 o 
   4   3   9      129.30      103.15      1.45 o 
   5   3   9       44.42       34.43      1.21 o 
   6   3   9       23.78       27.35      2.07 o 
   7   3   9       82.53       93.93      2.24 o 
   8   3   9     1510.17     1425.14      8.24 o 
   9   3   9        0.16        1.90      1.48 o 
  10   3   9      670.06      622.34      4.44 o 
  11   3   9      140.68      152.56      3.37 o 
  12   3   9        0.98       -0.24      1.31 o 
 -13   4   9        1.02        0.80      1.17 o 
 -12   4   9       17.04       17.46      1.40 o 
 -11   4   9        0.28        0.12      1.19 o 
 -10   4   9       88.98       90.35      2.31 o 
  -9   4   9       16.83       17.05      1.16 o 
  -8   4   9      333.62      352.25      4.40 o 
  -7   4   9        6.51        5.85      0.99 o 
  -6   4   9      634.83      608.55      5.93 o 
  -5   4   9       19.00       18.43      0.95 o 
  -4   4   9      516.87      520.67      5.90 o 
  -3   4   9      214.91      218.09      4.04 o 
  -2   4   9      116.61      113.15      2.02 o 
  -1   4   9       27.61       26.06      1.28 o 
   0   4   9      103.93       94.53      1.86 o 
   1   4   9       67.67       73.02      2.48 o 
   2   4   9        5.56       10.00      1.06 o 
   3   4   9      594.67      570.14     11.84 o 
   4   4   9        9.83        9.07      1.16 o 
   5   4   9       59.34       60.37      1.92 o 
   6   4   9       48.06       43.78      1.81 o 
   7   4   9       48.26       58.21      1.92 o 
   8   4   9        5.39        7.04      1.17 o 
   9   4   9       16.61       13.25      1.35 o 
  10   4   9      101.34      109.75      2.06 o 
  11   4   9      103.37      104.87      5.61 o 
 -12   5   9       14.84       16.87      1.87 o 
 -11   5   9       23.41       23.34      2.38 o 
 -10   5   9       59.68       62.84      2.44 o 
  -9   5   9      278.82      284.56      2.65 o 
  -8   5   9        0.74        0.78      0.93 o 
  -7   5   9       81.34       82.46      2.18 o 
  -6   5   9       14.17       14.17      1.43 o 
  -5   5   9       16.00       16.51      1.46 o 
  -4   5   9       51.23       47.59      1.73 o 
  -3   5   9      118.42      111.75      3.53 o 
  -2   5   9        0.19        1.92      1.23 o 
  -1   5   9      225.23      202.33      3.35 o 
   0   5   9       50.79       45.41      1.54 o 
   1   5   9        6.60        4.65      1.31 o 
   2   5   9       89.54       82.83      3.47 o 
   3   5   9        0.25        1.65      1.78 o 
   4   5   9      272.08      268.31     24.78 o 
   5   5   9       37.15       28.35      1.81 o 
   6   5   9       71.30       64.32      2.42 o 
   7   5   9        3.81        6.51      1.35 o 
   8   5   9       54.51       66.78      1.60 o 
   9   5   9       87.36       87.82      2.93 o 
 -10   6   9        6.16        4.49      1.96 o 
  -9   6   9      154.07      164.69      2.43 o 
  -8   6   9        1.07        3.17      1.11 o 
  -7   6   9        4.51        4.80      1.27 o 
  -6   6   9       47.50       43.63      1.91 o 
  -5   6   9        4.38        4.30      1.68 o 
  -4   6   9       41.07       31.64      2.06 o 
  -3   6   9        6.32        7.43      1.43 o 
  -2   6   9       57.18       58.13      2.23 o 
  -1   6   9       12.06        7.30      1.67 o 
   0   6   9        6.94        6.79      1.36 o 
   1   6   9      102.91      105.98      2.43 o 
   2   6   9       41.28       41.43      2.27 o 
   3   6   9       50.90       47.88      3.58 o 
   4   6   9       19.52       19.06      2.89 o 
   5   6   9        8.79        8.41      1.80 o 
   6   6   9        5.45        8.53      1.63 o 
   7   6   9       22.18       15.53      2.34 o 
  -7   7   9       13.96       15.45      1.20 o 
  -6   7   9        5.01        2.95      1.29 o 
  -5   7   9       41.37       39.14      1.72 o 
  -4   7   9        0.08        1.49      2.12 o 
  -3   7   9      253.05      255.13      6.97 o 
  -2   7   9        1.11        2.69      1.20 o 
  -1   7   9       13.14       12.67      1.26 o 
   0   7   9       17.92       17.10      1.27 o 
   1   7   9        0.54       -0.51      2.58 o 
   2   7   9       14.17       12.60      2.69 o 
   3   7   9       11.74        7.28      2.36 o 
   4   7   9       18.36       22.50      2.22 o 
   5   7   9       27.28       27.01      1.98 o 
 -15   0  10       72.69       76.50      2.87 o 
 -14   0  10       10.17        9.46      1.35 o 
 -13   0  10        4.60        5.37      1.49 o 
 -12   0  10        2.07        1.41      1.26 o 
 -11   0  10       24.29       22.96      1.55 o 
 -10   0  10       23.99       29.83      1.56 o 
  -9   0  10       55.87       50.41      1.58 o 
  -8   0  10       17.05       21.64      1.20 o 
  -7   0  10      272.63      256.50      3.05 o 
  -6   0  10      436.51      412.53      5.64 o 
  -5   0  10     3003.91     3181.09     10.31 o 
  -4   0  10        3.82       10.45      1.23 o 
  -3   0  10     6646.51     6138.71     27.12 o 
  -2   0  10        0.01        1.31      0.98 o 
  -1   0  10     3163.85     3082.95     15.76 o 
   0   0  10      339.73      351.73      4.47 o 
   1   0  10     3118.41     3047.45     64.69 o 
   2   0  10        7.28       24.38      1.77 o 
   3   0  10      237.96      302.79      5.96 o 
   4   0  10     2419.34     2605.81      6.86 o 
   5   0  10        2.29        2.55      1.04 o 
   6   0  10      626.32      626.45     11.55 o 
   7   0  10       66.11       69.31      1.98 o 
   8   0  10      313.56      303.62      4.06 o 
   9   0  10        6.82       11.21      1.39 o 
  10   0  10        2.00        1.13      1.75 o 
  11   0  10      216.83      234.40      3.97 o 
  12   0  10        2.18        4.17      1.25 o 
 -15   1  10       10.81       11.94      1.37 o 
 -14   1  10       58.60       63.90      2.60 o 
 -13   1  10       14.62       15.46      0.97 o 
 -12   1  10       47.16       46.99      1.25 o 
 -11   1  10      250.47      236.00      2.06 o 
 -10   1  10      746.69      725.88      9.57 o 
  -9   1  10       54.26       53.79      1.14 o 
  -8   1  10        8.66        6.87      0.85 o 
  -7   1  10      125.74      119.05      1.95 o 
  -6   1  10     1174.78     1173.08     13.57 o 
  -5   1  10       88.54       97.29      1.51 o 
  -4   1  10     2974.57     3300.44     14.08 o 
  -3   1  10      357.18      360.77      6.47 o 
  -2   1  10     1401.24     1360.19     21.47 o 
  -1   1  10      117.08      119.80      1.53 o 
   0   1  10     1926.14     1905.79     17.59 o 
   1   1  10     1123.97     1144.50     14.30 o 
   2   1  10       24.20       33.35      1.62 o 
   3   1  10      283.31      330.16      3.84 o 
   4   1  10      129.44      154.37      1.74 o 
   5   1  10       76.98       52.44      0.99 o 
   6   1  10       21.96       18.32      0.99 o 
   7   1  10      177.69      181.36      2.02 o 
   8   1  10      153.22      140.24      2.67 o 
   9   1  10      314.66      344.03      5.64 o 
  10   1  10        2.33        0.99      1.38 o 
  11   1  10      229.92      194.44      3.15 o 
  12   1  10        1.12        0.61      1.32 o 
 -14   2  10       27.84       29.31      1.80 o 
 -13   2  10       14.98       17.21      1.11 o 
 -12   2  10        5.61        5.44      1.14 o 
 -11   2  10        5.89        5.37      1.21 o 
 -10   2  10       13.43       13.78      1.30 o 
  -9   2  10       20.78       21.70      1.33 o 
  -8   2  10      389.77      362.91      6.93 o 
  -7   2  10      187.51      194.11      3.10 o 
  -6   2  10       38.08       36.40      0.93 o 
  -5   2  10       43.34       43.57      1.02 o 
  -4   2  10       98.31       87.81      2.08 o 
  -3   2  10       13.62       19.29      1.39 o 
  -2   2  10      173.83      177.45      3.87 o 
  -1   2  10     2515.04     2513.33     31.88 o 
   0   2  10      221.15      200.89      3.01 o 
   1   2  10      669.75      634.86     10.22 o 
   2   2  10      292.44      244.83      1.96 o 
   3   2  10       58.75       55.99      1.31 o 
   4   2  10     1056.83      996.69     10.46 o 
   5   2  10       47.51       48.91      1.26 o 
   6   2  10      254.49      271.92      3.53 o 
   7   2  10       20.30       14.85      1.28 o 
   8   2  10       19.94       23.36      1.59 o 
   9   2  10       11.02        8.43      1.67 o 
  10   2  10        0.49        1.24      1.44 o 
  11   2  10       46.88       51.81      2.22 o 
  12   2  10       21.66       21.87      2.74 o 
 -14   3  10       40.15       41.95      3.64 o 
 -13   3  10       41.31       41.02      1.58 o 
 -12   3  10        1.40        0.60      1.22 o 
 -11   3  10       30.36       29.26      1.57 o 
 -10   3  10       73.30       72.32      1.93 o 
  -9   3  10        7.11        6.67      1.49 o 
  -8   3  10      275.12      266.69      4.58 o 
  -7   3  10      167.37      160.55      1.87 o 
  -6   3  10      128.99      105.59      1.33 o 
  -5   3  10       90.28       82.70      1.24 o 
  -4   3  10     1139.78     1126.87      5.29 o 
  -3   3  10      146.79      124.88      2.22 o 
  -2   3  10       82.28       84.75      1.40 o 
  -1   3  10       70.58       65.24      1.75 o 
   0   3  10        3.79        4.91      0.83 o 
   1   3  10       36.18       37.63      1.00 o 
   2   3  10        0.08       -0.01      0.77 o 
   3   3  10       70.56       70.12      1.31 o 
   4   3  10      137.06      123.24      1.99 o 
   5   3  10      234.27      223.17      2.89 o 
   6   3  10       56.75       55.09      1.80 o 
   7   3  10       90.84       75.32      2.13 o 
   8   3  10       24.04       21.17      1.65 o 
   9   3  10      208.10      224.49      2.70 o 
  10   3  10       21.62       21.71      1.49 o 
  11   3  10       53.13       43.30      1.51 o 
 -13   4  10        3.13        5.20      1.13 o 
 -12   4  10        0.39        0.02      0.98 o 
 -11   4  10        0.47        2.22      1.15 o 
 -10   4  10      113.88      125.91      2.08 o 
  -9   4  10       32.50       32.42      1.24 o 
  -8   4  10       67.63       71.01      1.35 o 
  -7   4  10       58.97       61.81      1.42 o 
  -6   4  10       59.71       62.06      1.46 o 
  -5   4  10      125.78      114.13      1.57 o 
  -4   4  10      160.25      152.20      3.05 o 
  -3   4  10      239.35      243.65      2.66 o 
  -2   4  10        0.15        0.23      1.05 o 
  -1   4  10        0.31        3.40      1.32 o 
   0   4  10        3.97        2.71      1.27 o 
   1   4  10       17.65       24.59      1.48 o 
   2   4  10       45.01       47.81      1.74 o 
   3   4  10      300.70      287.19      7.93 o 
   4   4  10       55.89       64.27      1.46 o 
   5   4  10       22.53       31.67      1.29 o 
   6   4  10       69.56       68.42      2.23 o 
   7   4  10        1.07       -0.74      1.41 o 
   8   4  10       63.12       58.31      1.41 o 
   9   4  10        7.50        5.81      1.31 o 
  10   4  10        5.59        9.18      1.31 o 
 -11   5  10      183.42      194.48      8.71 o 
 -10   5  10      151.83      165.05      2.26 o 
  -9   5  10        4.97        6.67      0.91 o 
  -8   5  10       21.49       24.06      1.14 o 
  -7   5  10       14.46       13.41      1.24 o 
  -6   5  10      177.33      151.54      2.51 o 
  -5   5  10       22.19       19.18      1.53 o 
  -4   5  10      460.45      414.44      4.17 o 
  -3   5  10       15.31       14.20      1.40 o 
  -2   5  10      158.06      143.76      2.86 o 
  -1   5  10       11.24       10.78      1.43 o 
   0   5  10       11.49        9.78      1.41 o 
   1   5  10      454.43      445.90      5.00 o 
   2   5  10      114.47      115.16      2.73 o 
   3   5  10       63.38       51.19      2.39 o 
   4   5  10       41.52       45.76      2.45 o 
   5   5  10       19.36       23.13      2.06 o 
   6   5  10        2.82       -0.09      1.44 o 
   7   5  10      201.80      217.26      2.72 o 
   8   5  10       33.78       38.15      1.43 o 
   9   5  10      127.20      128.29      3.25 o 
  -9   6  10        4.26        4.32      1.23 o 
  -8   6  10       73.66       78.82      1.50 o 
  -7   6  10      218.19      225.78      3.47 o 
  -6   6  10        6.94        7.57      1.57 o 
  -5   6  10        3.56        2.29      1.66 o 
  -4   6  10        0.42       -0.11      1.73 o 
  -3   6  10       35.97       33.23      1.59 o 
  -2   6  10        0.55        0.52      1.67 o 
  -1   6  10      480.06      460.07     10.33 o 
   0   6  10       82.14       76.70      1.89 o 
   1   6  10       69.30       66.54      1.70 o 
   2   6  10        9.00        7.92      2.14 o 
   3   6  10        9.16        7.03      2.69 o 
   4   6  10      354.20      326.24      6.00 o 
   5   6  10        5.49        4.24      1.58 o 
   6   6  10        7.76       10.05      1.93 o 
  -7   7  10        0.19       -0.19      1.23 o 
  -6   7  10       35.71       41.26      1.44 o 
  -5   7  10        0.01        1.07      1.89 o 
  -4   7  10       45.73       55.87      1.78 o 
  -3   7  10       44.05       46.14      1.76 o 
  -2   7  10        6.74       10.11      1.17 o 
  -1   7  10       34.12       36.16      1.35 o 
   0   7  10        2.32        0.64      1.21 o 
   1   7  10       11.32       12.94      2.50 o 
   2   7  10       16.84       16.05      2.43 o 
   3   7  10       12.76        7.01      2.11 o 
   4   7  10        0.50        1.65      1.65 o 
   5   7  10       39.57       48.51      1.94 o 
 -14   1  11      119.30      125.34      4.70 o 
 -13   1  11       13.56       12.64      0.93 o 
 -12   1  11       50.25       52.09      1.37 o 
 -11   1  11       11.53       10.88      1.07 o 
 -10   1  11       18.81       17.06      1.13 o 
  -9   1  11        3.16        2.67      0.96 o 
  -8   1  11        6.76        6.85      0.87 o 
  -7   1  11      825.20      885.12      9.95 o 
  -6   1  11        7.53        7.12      0.76 o 
  -5   1  11      309.48      298.30      3.09 o 
  -4   1  11      108.43      111.80      1.87 o 
  -3   1  11       74.50       62.93      2.22 o 
  -2   1  11       85.66       84.07      1.66 o 
  -1   1  11       26.87       22.17      1.12 o 
   0   1  11       21.29       26.05      1.21 o 
   1   1  11     1050.82     1016.87     14.10 o 
   2   1  11      111.91       92.15      1.38 o 
   3   1  11        2.98        2.73      0.78 o 
   4   1  11      374.15      385.52      4.47 o 
   5   1  11        1.78        1.16      0.89 o 
   6   1  11       46.36       47.44      1.18 o 
   7   1  11        3.75        6.63      1.12 o 
   8   1  11       67.34       60.15      1.39 o 
   9   1  11      107.18       93.24      2.65 o 
  10   1  11       72.89       91.61      2.14 o 
  11   1  11        3.14        3.37      1.52 o 
 -14   2  11       39.66       43.33      2.47 o 
 -13   2  11        6.56        7.67      1.19 o 
 -12   2  11       50.80       45.82      1.65 o 
 -11   2  11       41.79       38.79      1.42 o 
 -10   2  11      217.21      197.87      2.66 o 
  -9   2  11       39.18       28.78      1.65 o 
  -8   2  11       56.65       61.24      1.53 o 
  -7   2  11      587.90      569.02      6.71 o 
  -6   2  11     1037.64      982.61      9.18 o 
  -5   2  11      135.90      131.03      1.51 o 
  -4   2  11      228.88      224.40      1.85 o 
  -3   2  11       64.44       63.20      1.12 o 
  -2   2  11      199.12      198.81      2.42 o 
  -1   2  11        0.10        0.75      0.89 o 
   0   2  11      589.04      599.14      8.34 o 
   1   2  11      619.58      598.67      7.33 o 
   2   2  11        0.12        1.52      0.71 o 
   3   2  11       38.08       29.62      1.08 o 
   4   2  11      200.25      205.62      2.31 o 
   5   2  11        0.04        2.01      1.05 o 
   6   2  11        0.86        0.81      1.30 o 
   7   2  11       74.77       71.57      2.09 o 
   8   2  11      125.96      134.33      2.15 o 
   9   2  11       42.85       29.74      1.70 o 
  10   2  11       39.87       52.15      1.63 o 
  11   2  11       51.65       70.65      1.67 o 
 -14   3  11      162.23      173.30      3.08 o 
 -13   3  11       12.68       11.43      1.24 o 
 -12   3  11        3.63        5.04      1.19 o 
 -11   3  11       33.71       31.22      1.57 o 
 -10   3  11      197.03      193.00      3.66 o 
  -9   3  11        1.44        1.57      1.44 o 
  -8   3  11      174.92      176.14      6.12 o 
  -7   3  11      147.54      150.68      2.41 o 
  -6   3  11       62.96       62.77      1.18 o 
  -5   3  11      286.53      251.10      2.04 o 
  -4   3  11       13.67       14.81      1.01 o 
  -3   3  11        1.37        2.52      1.02 o 
  -2   3  11       18.40       18.18      1.06 o 
  -1   3  11     1218.88     1170.25     22.84 o 
   0   3  11        5.47        2.98      0.81 o 
   1   3  11      317.05      314.47      4.20 o 
   2   3  11        1.89        2.50      0.81 o 
   3   3  11      126.67      130.60      2.66 o 
   4   3  11      105.52      113.75      2.71 o 
   5   3  11       23.13       13.66      1.25 o 
   6   3  11       30.86       24.52      1.85 o 
   7   3  11       11.84       14.21      1.70 o 
   8   3  11       14.84       16.19      1.67 o 
   9   3  11      232.00      236.03      3.62 o 
  10   3  11       29.28       31.01      1.60 o 
  11   3  11        5.61        4.72      1.07 o 
 -13   4  11        0.99        0.40      1.61 o 
 -12   4  11        2.10        2.41      0.95 o 
 -11   4  11        1.31        1.56      1.10 o 
 -10   4  11        5.44        6.96      1.31 o 
  -9   4  11       57.68       58.25      1.84 o 
  -8   4  11      306.91      308.18      2.75 o 
  -7   4  11      328.79      314.86      2.47 o 
  -6   4  11      397.29      367.44      2.73 o 
  -5   4  11        1.42        1.00      1.06 o 
  -4   4  11        0.29        0.14      1.12 o 
  -3   4  11       74.36       69.52      1.82 o 
  -2   4  11       26.12       23.58      1.35 o 
  -1   4  11       67.69       63.24      1.48 o 
   0   4  11      459.45      412.96      5.55 o 
   1   4  11        1.79        2.35      1.08 o 
   2   4  11        2.02        2.37      1.19 o 
   3   4  11      167.44      160.20      2.33 o 
   4   4  11       34.62       36.84      1.48 o 
   5   4  11      247.01      262.81      6.19 o 
   6   4  11       12.88        9.20      1.33 o 
   7   4  11        8.03        4.38      1.02 o 
   8   4  11       38.38       33.27      1.27 o 
   9   4  11       61.75       56.05      2.17 o 
  10   4  11       10.59        9.82      2.07 o 
 -11   5  11       55.07       54.19      2.37 o 
 -10   5  11      282.85      290.26      3.71 o 
  -9   5  11       14.03       13.25      0.94 o 
  -8   5  11       20.85       21.05      1.18 o 
  -7   5  11       16.86       15.13      1.22 o 
  -6   5  11      110.12      106.97      2.05 o 
  -5   5  11        5.99        7.47      1.44 o 
  -4   5  11       30.72       29.21      1.66 o 
  -3   5  11       15.38       15.03      1.87 o 
  -2   5  11       18.46       15.64      1.46 o 
  -1   5  11       77.36       74.69      1.96 o 
   0   5  11        7.57        6.92      1.37 o 
   1   5  11        0.13        0.93      1.26 o 
   2   5  11        0.05        1.68      1.43 o 
   3   5  11        0.08        1.53      1.75 o 
   4   5  11      101.29       98.26      3.05 o 
   5   5  11        0.20       -0.22      1.73 o 
   6   5  11      152.48      151.95      5.74 o 
   7   5  11       40.25       36.94      1.53 o 
   8   5  11       26.57       23.89      1.36 o 
  -9   6  11       20.69       22.48      1.73 o 
  -8   6  11       50.70       54.45      1.81 o 
  -7   6  11       11.53       17.14      1.18 o 
  -6   6  11        3.34        2.53      1.47 o 
  -5   6  11       13.19       15.36      1.69 o 
  -4   6  11        0.07       -0.44      1.63 o 
  -3   6  11       79.48       72.67      3.36 o 
  -2   6  11        1.88        4.35      1.35 o 
  -1   6  11        4.67        4.17      1.35 o 
   0   6  11       18.49       17.53      1.36 o 
   1   6  11        0.41        0.41      1.12 o 
   2   6  11        4.64        8.03      1.69 o 
   3   6  11        2.52        1.38      2.39 o 
   4   6  11        7.78        5.28      2.23 o 
   5   6  11       23.64       21.94      2.21 o 
   6   6  11        3.55        4.63      1.60 o 
  -7   7  11      117.24      127.70      2.75 o 
  -6   7  11       15.45       12.47      1.42 o 
  -5   7  11       14.40       11.71      1.58 o 
  -4   7  11       22.13       22.70      1.73 o 
  -3   7  11        6.78        6.79      1.69 o 
  -2   7  11        0.06        1.38      1.15 o 
  -1   7  11       71.21       66.74      1.63 o 
   0   7  11        7.83        6.36      1.52 o 
   1   7  11       28.59       25.65      2.36 o 
   2   7  11       32.40       39.65      2.48 o 
   3   7  11       21.97       21.87      2.03 o 
   4   7  11       12.04       15.04      1.57 o 
 -14   0  12      107.98      120.55      4.57 o 
 -13   0  12       86.71       91.90      3.17 o 
 -12   0  12       29.90       30.31      1.44 o 
 -11   0  12       25.87       22.08      1.47 o 
 -10   0  12      110.59       93.53      1.97 o 
  -9   0  12       12.48       11.30      1.21 o 
  -8   0  12        3.57        5.18      1.20 o 
  -7   0  12        8.14       13.45      1.18 o 
  -6   0  12     1977.72     2079.01     21.12 o 
  -5   0  12      127.70      159.32      2.56 o 
  -4   0  12      219.95      220.49      2.44 o 
  -3   0  12     3090.57     3328.53     27.45 o 
  -2   0  12        0.01        0.19      1.00 o 
  -1   0  12       27.64       29.37      1.22 o 
   0   0  12       23.62       25.73      1.26 o 
   1   0  12     1448.01     1436.65     19.83 o 
   2   0  12       30.77       27.66      1.23 o 
   3   0  12       43.26       35.61      1.34 o 
   4   0  12     1270.13     1195.28     16.97 o 
   5   0  12      199.26      172.23      2.60 o 
   6   0  12       94.80       84.56      4.47 o 
   7   0  12        0.32        0.80      1.34 o 
   8   0  12       73.46       66.33      1.76 o 
   9   0  12      104.50      131.06      3.23 o 
  10   0  12      145.36      139.21      2.50 o 
  11   0  12       84.10      105.70      2.86 o 
 -14   1  12        3.68        4.60      1.14 o 
 -13   1  12      607.11      617.78     11.25 o 
 -12   1  12       29.20       32.05      1.07 o 
 -11   1  12       94.56       97.14      1.94 o 
 -10   1  12      110.08      105.08      2.21 o 
  -9   1  12        3.16        3.33      0.96 o 
  -8   1  12       83.40       83.89      1.69 o 
  -7   1  12      314.43      318.75      5.17 o 
  -6   1  12     2932.34     3055.49     33.10 o 
  -5   1  12      257.62      270.70      3.70 o 
  -4   1  12     1797.35     1875.82     14.78 o 
  -3   1  12       71.80       65.85      1.00 o 
  -2   1  12      161.01      169.21      2.51 o 
  -1   1  12       18.44       20.16      0.95 o 
   0   1  12      376.08      361.51      3.81 o 
   1   1  12      223.01      223.21      2.51 o 
   2   1  12       36.52       35.63      0.97 o 
   3   1  12       17.16       19.24      0.91 o 
   4   1  12       11.56       19.57      1.00 o 
   5   1  12       46.10       39.20      1.16 o 
   6   1  12      113.60      106.36      2.40 o 
   7   1  12      135.08      138.77      2.78 o 
   8   1  12        3.46        1.31      1.00 o 
   9   1  12       15.69       13.86      1.17 o 
  10   1  12       67.19       60.85      1.75 o 
  11   1  12       30.67       34.87      1.61 o 
 -14   2  12        2.03        1.46      1.31 o 
 -13   2  12        0.48        0.15      1.32 o 
 -12   2  12       22.35       21.74      1.41 o 
 -11   2  12        6.23        5.58      1.46 o 
 -10   2  12        9.66        7.01      1.53 o 
  -9   2  12       11.41        9.19      1.53 o 
  -8   2  12       33.27       32.81      2.16 o 
  -7   2  12        7.50        9.04      1.00 o 
  -6   2  12      118.86      120.15      2.28 o 
  -5   2  12      568.30      563.38      5.38 o 
  -4   2  12       10.91       11.64      0.91 o 
  -3   2  12      371.75      378.46      4.32 o 
  -2   2  12      138.09      128.08      2.09 o 
  -1   2  12      725.85      754.90      8.09 o 
   0   2  12       21.52       27.23      0.88 o 
   1   2  12      330.56      326.44      4.00 o 
   2   2  12       19.53       20.83      0.86 o 
   3   2  12       20.40       22.23      0.94 o 
   4   2  12      217.04      188.66      3.37 o 
   5   2  12      222.30      218.68      3.74 o 
   6   2  12       81.83       81.15      2.07 o 
   7   2  12        0.36       -0.98      1.20 o 
   8   2  12        6.66        8.38      1.26 o 
   9   2  12        5.30        5.62      1.39 o 
  10   2  12       22.86       22.64      1.51 o 
  11   2  12        2.11        1.98      1.27 o 
 -13   3  12       13.59       12.91      1.23 o 
 -12   3  12       10.16        9.69      1.19 o 
 -11   3  12        8.45       10.75      1.35 o 
 -10   3  12       27.16       23.06      1.59 o 
  -9   3  12      132.06      115.39      2.23 o 
  -8   3  12      322.51      313.01      8.66 o 
  -7   3  12       33.28       32.61      1.16 o 
  -6   3  12      247.44      242.97      2.63 o 
  -5   3  12       26.40       25.48      1.07 o 
  -4   3  12      453.06      421.07      2.68 o 
  -3   3  12      281.66      261.57      2.34 o 
  -2   3  12        0.35        2.75      1.34 o 
  -1   3  12      276.87      251.82      5.35 o 
   0   3  12        0.32        0.53      0.84 o 
   1   3  12        9.01        7.51      0.97 o 
   2   3  12       22.57       23.70      1.06 o 
   3   3  12       39.43       35.21      1.20 o 
   4   3  12       94.23       86.66      1.85 o 
   5   3  12       59.05       49.21      2.53 o 
   6   3  12        1.73        2.87      1.43 o 
   7   3  12       26.42       15.88      1.72 o 
   8   3  12        4.29        5.35      1.54 o 
   9   3  12        9.98        7.59      1.08 o 
  10   3  12        7.58        6.22      1.05 o 
 -12   4  12       11.52       11.60      1.18 o 
 -11   4  12       10.65       13.01      1.33 o 
 -10   4  12      119.20      127.63      3.01 o 
  -9   4  12        0.91        0.12      0.91 o 
  -8   4  12        6.10        5.26      0.95 o 
  -7   4  12       46.70       49.22      1.36 o 
  -6   4  12       11.17        9.64      1.15 o 
  -5   4  12       45.20       40.30      1.38 o 
  -4   4  12       14.51       12.40      1.29 o 
  -3   4  12       45.46       44.86      2.15 o 
  -2   4  12       64.80       61.24      3.40 o 
  -1   4  12       12.62       11.18      1.26 o 
   0   4  12       51.54       54.26      1.80 o 
   1   4  12       18.23       23.84      1.33 o 
   2   4  12       71.65       70.77      1.81 o 
   3   4  12       13.63        8.18      1.43 o 
   4   4  12       75.93       78.34      2.59 o 
   5   4  12       17.99       22.77      1.47 o 
   6   4  12       20.95       20.43      1.80 o 
   7   4  12        2.32        2.45      1.13 o 
   8   4  12        0.25        1.93      1.04 o 
   9   4  12       18.68       18.75      1.60 o 
 -10   5  12       29.51       30.04      1.28 o 
  -9   5  12       33.15       34.85      1.20 o 
  -8   5  12        0.61        0.99      0.98 o 
  -7   5  12       87.86       93.74      2.00 o 
  -6   5  12        4.98        0.96      1.31 o 
  -5   5  12        0.05        1.17      1.35 o 
  -4   5  12      315.53      273.43      5.49 o 
  -3   5  12        2.07        1.65      1.80 o 
  -2   5  12       11.96       11.65      1.44 o 
  -1   5  12        2.99        2.12      1.34 o 
   0   5  12        2.62        2.44      1.32 o 
   1   5  12        4.90        6.85      1.29 o 
   2   5  12      166.93      163.46      3.05 o 
   3   5  12       17.93       15.61      1.83 o 
   4   5  12       52.56       60.27      2.52 o 
   5   5  12       47.97       50.72      2.30 o 
   6   5  12        0.38        1.09      1.24 o 
   7   5  12      117.17      134.41      2.42 o 
  -8   6  12       27.10       26.46      1.82 o 
  -7   6  12       23.85       24.45      1.70 o 
  -6   6  12       31.02       32.22      1.59 o 
  -5   6  12       88.43       89.01      2.04 o 
  -4   6  12       36.66       31.82      1.50 o 
  -3   6  12      218.83      214.41      4.27 o 
  -2   6  12        0.92        0.85      1.28 o 
  -1   6  12      225.89      217.26      2.95 o 
   0   6  12       38.96       41.37      1.47 o 
   1   6  12       62.99       58.30      1.71 o 
   2   6  12       43.56       45.68      1.95 o 
   3   6  12        7.46        6.48      2.19 o 
   4   6  12       83.50       94.28      3.11 o 
   5   6  12       12.26       16.03      1.81 o 
  -6   7  12       21.70       25.04      1.40 o 
  -5   7  12        0.29        2.42      1.31 o 
  -4   7  12       11.57       16.30      1.57 o 
  -3   7  12       30.20       30.32      1.69 o 
  -2   7  12        0.28       -0.38      1.43 o 
  -1   7  12       13.51       14.22      1.08 o 
   0   7  12        2.04        1.81      1.67 o 
   1   7  12        0.28        1.07      1.66 o 
   2   7  12       46.05       44.75      2.11 o 
   3   7  12        0.49        1.16      1.43 o 
 -14   1  13        0.71        1.37      1.27 o 
 -13   1  13        4.78        6.35      1.12 o 
 -12   1  13       63.41       64.06      1.33 o 
 -11   1  13        6.50        5.40      1.06 o 
 -10   1  13       64.88       58.36      1.45 o 
  -9   1  13       58.07       52.17      1.32 o 
  -8   1  13        0.00        0.60      0.88 o 
  -7   1  13      177.45      191.19      3.51 o 
  -6   1  13        2.22        2.44      0.88 o 
  -5   1  13       21.89       30.27      1.04 o 
  -4   1  13       14.20       15.76      0.89 o 
  -3   1  13     1392.74     1422.82     11.64 o 
  -2   1  13        1.04        1.20      0.75 o 
  -1   1  13       29.92       23.92      0.83 o 
   0   1  13      140.88      126.79      1.33 o 
   1   1  13      373.26      370.29      3.06 o 
   2   1  13      168.58      160.50      1.62 o 
   3   1  13        0.00        0.11      0.92 o 
   4   1  13      178.85      170.53      3.22 o 
   5   1  13        0.65        0.07      1.08 o 
   6   1  13      267.26      259.74      4.93 o 
   7   1  13       24.46       33.82      1.33 o 
   8   1  13       43.73       37.51      1.26 o 
   9   1  13        2.75        1.10      1.40 o 
  10   1  13       58.27       78.96      1.65 o 
 -13   2  13      409.46      414.57      3.89 o 
 -12   2  13       11.72        9.92      1.22 o 
 -11   2  13      159.77      151.67      2.30 o 
 -10   2  13       33.11       25.35      1.63 o 
  -9   2  13      505.44      444.62      5.87 o 
  -8   2  13        9.87        9.19      1.23 o 
  -7   2  13       10.11       10.24      1.35 o 
  -6   2  13      373.15      340.78      4.41 o 
  -5   2  13       59.62       58.89      1.22 o 
  -4   2  13      102.30      106.92      1.45 o 
  -3   2  13        0.01        0.17      0.84 o 
  -2   2  13      127.14      139.61      1.82 o 
  -1   2  13       13.21       10.14      0.89 o 
   0   2  13      273.48      256.14      2.08 o 
   1   2  13      120.17      112.64      1.73 o 
   2   2  13       54.50       50.09      1.04 o 
   3   2  13      222.62      195.86      5.87 o 
   4   2  13      144.07      137.59      3.69 o 
   5   2  13       62.74       68.28      2.11 o 
   6   2  13      180.84      153.58      3.11 o 
   7   2  13      147.79      151.82      3.23 o 
   8   2  13       10.35       19.23      1.23 o 
   9   2  13       20.41       38.78      2.08 o 
  10   2  13        2.81        3.25      1.05 o 
 -13   3  13        0.03       -0.83      0.85 o 
 -12   3  13      366.44      362.18      3.40 o 
 -11   3  13        1.78        1.72      1.16 o 
 -10   3  13       73.55       71.20      1.79 o 
  -9   3  13       47.26       43.23      1.73 o 
  -8   3  13       34.32       29.38      1.21 o 
  -7   3  13      156.26      153.66      3.73 o 
  -6   3  13       11.18       10.45      1.06 o 
  -5   3  13        7.48        7.86      1.09 o 
  -4   3  13        0.75        1.13      1.14 o 
  -3   3  13      771.49      757.28      9.06 o 
  -2   3  13       96.57       85.96      1.53 o 
  -1   3  13      240.66      224.20      3.73 o 
   0   3  13      123.42      111.10      2.20 o 
   1   3  13       13.40       11.76      0.99 o 
   2   3  13       85.84       73.58      1.85 o 
   3   3  13      312.44      307.28      3.22 o 
   4   3  13       41.71       45.26      1.62 o 
   5   3  13       59.94       45.02      1.46 o 
   6   3  13       54.68       54.54      1.59 o 
   7   3  13        1.82        1.49      1.32 o 
   8   3  13      112.95      115.31      1.98 o 
   9   3  13       15.44       12.31      1.00 o 
 -12   4  13        0.66        1.05      0.91 o 
 -11   4  13       68.02       67.37      1.36 o 
 -10   4  13       40.98       39.86      1.63 o 
  -9   4  13        4.23        3.48      1.18 o 
  -8   4  13       64.69       65.45      1.86 o 
  -7   4  13       49.13       42.89      1.42 o 
  -6   4  13        1.84        2.00      1.07 o 
  -5   4  13       59.61       53.80      1.47 o 
  -4   4  13      640.50      611.51      5.94 o 
  -3   4  13        0.56        1.71      1.25 o 
  -2   4  13       31.35       29.55      1.38 o 
  -1   4  13       33.44       33.47      1.43 o 
   0   4  13      189.45      176.51      2.50 o 
   1   4  13       88.77       90.24      1.75 o 
   2   4  13       33.80       30.52      1.52 o 
   3   4  13       17.22       19.46      1.74 o 
   4   4  13        7.14        4.10      1.32 o 
   5   4  13        2.05        2.86      1.31 o 
   6   4  13        3.19        5.21      1.52 o 
   7   4  13      157.78      157.00      3.14 o 
   8   4  13       19.59       15.72      1.15 o 
 -10   5  13        3.74        4.20      1.20 o 
  -9   5  13        7.83        7.66      0.93 o 
  -8   5  13        7.28        7.48      0.99 o 
  -7   5  13       72.74       75.26      1.56 o 
  -6   5  13        0.01        0.01      1.28 o 
  -5   5  13       33.02       37.52      1.60 o 
  -4   5  13       82.71       80.14      1.97 o 
  -3   5  13      143.88      123.19      3.97 o 
  -2   5  13       11.62       12.79      1.87 o 
  -1   5  13        4.59        7.21      1.36 o 
   0   5  13       31.59       28.41      1.51 o 
   1   5  13       60.99       56.03      2.10 o 
   2   5  13        3.39        1.87      1.28 o 
   3   5  13       35.57       31.20      5.14 o 
   4   5  13       21.39       19.71      1.33 o 
   5   5  13        2.24        2.56      1.47 o 
   6   5  13       21.87       16.71      1.46 o 
   7   5  13        1.42        2.08      1.03 o 
  -8   6  13        0.32        0.86      1.04 o 
  -7   6  13        0.07        1.04      1.24 o 
  -6   6  13       10.32       14.70      1.25 o 
  -5   6  13        0.07       -0.48      1.14 o 
  -4   6  13      121.94      112.32      2.43 o 
  -3   6  13       16.27       14.89      1.33 o 
  -2   6  13       22.12       24.84      1.16 o 
  -1   6  13        0.88        1.03      1.16 o 
   0   6  13        3.13        2.53      1.05 o 
   1   6  13       20.67       18.36      1.67 o 
   2   6  13       36.88       39.51      2.59 o 
   3   6  13       60.20       65.90      2.81 o 
   4   6  13        0.01        1.15      1.69 o 
   5   6  13        0.05        0.48      1.31 o 
  -4   7  13        3.77        5.33      1.26 o 
  -3   7  13      160.39      165.63      7.40 o 
  -2   7  13        8.25        8.71      1.26 o 
 -13   0  14        0.70        1.72      1.39 o 
 -12   0  14      142.75      157.17      2.49 o 
 -11   0  14        0.04        0.58      1.17 o 
 -10   0  14       65.93       38.37      1.55 o 
  -9   0  14      315.66      281.00      4.15 o 
  -8   0  14     1423.47     1302.23      6.38 o 
  -7   0  14      559.12      554.52      4.62 o 
  -6   0  14      279.32      263.59      3.05 o 
  -5   0  14       94.47      100.53      2.05 o 
  -4   0  14      168.99      174.88      2.17 o 
  -3   0  14      978.30      986.88     15.00 o 
  -2   0  14        2.09        1.32      1.08 o 
  -1   0  14       23.55       23.29      1.35 o 
   0   0  14       10.86        7.57      1.18 o 
   1   0  14        5.81        7.89      1.39 o 
   2   0  14       32.64       23.93      1.47 o 
   3   0  14       81.46       61.89      1.96 o 
   4   0  14      731.52      587.25      5.59 o 
   5   0  14        5.52        7.27      1.38 o 
   6   0  14       96.50       89.86      2.85 o 
   7   0  14      205.94      178.05      3.73 o 
   8   0  14        8.32        9.18      1.47 o 
   9   0  14        2.95        1.84      2.26 o 
  10   0  14       12.10        6.88      2.00 o 
 -13   1  14       99.02      112.69      1.57 o 
 -12   1  14        1.16        1.16      0.99 o 
 -11   1  14       57.47       65.25      1.71 o 
 -10   1  14        0.38        0.79      1.21 o 
  -9   1  14      146.04      130.46      1.88 o 
  -8   1  14      191.15      172.41      4.48 o 
  -7   1  14       31.68       30.38      1.25 o 
  -6   1  14       87.12       74.20      1.32 o 
  -5   1  14      185.83      196.92      2.68 o 
  -4   1  14     1175.05     1144.22     13.47 o 
  -3   1  14        0.15        1.38      0.92 o 
  -2   1  14     3205.95     3129.88     17.77 o 
  -1   1  14      509.81      494.77      4.64 o 
   0   1  14       72.02       79.60      1.29 o 
   1   1  14       11.37       13.23      0.97 o 
   2   1  14        5.49        8.30      0.99 o 
   3   1  14       60.97       46.47      1.48 o 
   4   1  14      488.45      429.52      5.20 o 
   5   1  14       93.23       78.32      1.66 o 
   6   1  14      152.34      152.85      2.57 o 
   7   1  14      442.50      448.96      5.26 o 
   8   1  14       23.61       32.24      1.27 o 
   9   1  14      258.05      295.96      7.75 o 
  10   1  14        6.79       11.52      1.47 o 
 -13   2  14       10.91       11.25      1.19 o 
 -12   2  14        6.60        5.21      1.16 o 
 -11   2  14       27.11       25.73      1.47 o 
 -10   2  14        1.49        1.73      1.34 o 
  -9   2  14       19.23       18.67      1.45 o 
  -8   2  14       56.57       53.20      1.58 o 
  -7   2  14        1.92        0.81      1.03 o 
  -6   2  14        4.37        3.51      1.06 o 
  -5   2  14      127.43      131.36      2.04 o 
  -4   2  14      227.88      224.39      5.18 o 
  -3   2  14        1.56        2.81      0.93 o 
  -2   2  14       29.31       27.99      1.03 o 
  -1   2  14       59.42       50.10      1.10 o 
   0   2  14        0.47        1.96      0.88 o 
   1   2  14       79.87       80.08      1.43 o 
   2   2  14       29.85       27.12      1.06 o 
   3   2  14       46.32       30.91      1.35 o 
   4   2  14        0.58        1.39      1.06 o 
   5   2  14       78.93       84.93      1.87 o 
   6   2  14        3.35        1.80      1.24 o 
   7   2  14        7.63       10.25      1.11 o 
   8   2  14      107.98      115.85      2.03 o 
   9   2  14        0.04        0.38      1.29 o 
 -12   3  14        6.24        8.16      1.19 o 
 -11   3  14       21.48       21.91      1.28 o 
 -10   3  14        4.68        5.73      1.25 o 
  -9   3  14       31.21       33.23      1.51 o 
  -8   3  14       30.85       29.83      1.20 o 
  -7   3  14      164.69      155.34      2.94 o 
  -6   3  14       42.15       41.71      1.36 o 
  -5   3  14        3.18        2.83      1.14 o 
  -4   3  14      503.26      480.65      5.89 o 
  -3   3  14       52.34       49.52      2.06 o 
  -2   3  14      418.54      420.04      5.39 o 
  -1   3  14        0.74        1.15      1.01 o 
   0   3  14        2.20        0.83      1.03 o 
   1   3  14       35.47       34.07      1.22 o 
   2   3  14      186.51      171.85      2.60 o 
   3   3  14      111.79      117.70      2.02 o 
   4   3  14       53.52       44.81      1.62 o 
   5   3  14       10.42       11.93      1.52 o 
   6   3  14        6.35       10.25      1.33 o 
   7   3  14        1.63        0.97      1.37 o 
   8   3  14        1.16        1.87      1.38 o 
   9   3  14       14.97       13.93      2.14 o 
 -11   4  14       36.57       35.85      1.19 o 
 -10   4  14       10.69        8.61      1.29 o 
  -9   4  14       70.99       66.90      1.54 o 
  -8   4  14      223.44      222.82      2.78 o 
  -7   4  14       69.59       73.60      2.00 o 
  -6   4  14        8.88        6.64      1.10 o 
  -5   4  14       44.29       45.08      1.39 o 
  -4   4  14        2.62        3.08      1.17 o 
  -3   4  14      197.59      188.30      7.61 o 
  -2   4  14        2.92        4.20      1.17 o 
  -1   4  14        4.90        6.93      1.32 o 
   0   4  14       46.30       46.99      1.74 o 
   1   4  14        7.41        8.80      1.21 o 
   2   4  14        8.24        9.29      1.31 o 
   3   4  14        0.08        1.00      1.55 o 
   4   4  14      313.78      293.63      3.09 o 
   5   4  14        0.01        0.78      1.31 o 
   6   4  14        2.72        3.26      1.11 o 
   7   4  14        7.22        5.92      1.30 o 
   8   4  14        9.37       11.70      2.08 o 
  -9   5  14       79.54       84.15      1.52 o 
  -8   5  14      149.95      151.79      2.16 o 
  -7   5  14       96.20      100.76      1.72 o 
  -6   5  14       10.50       10.80      1.25 o 
  -5   5  14       16.03       14.42      1.37 o 
  -4   5  14      686.13      680.90      7.19 o 
  -3   5  14        2.60        3.23      1.41 o 
  -2   5  14     1235.66     1164.34     12.76 o 
  -1   5  14      140.98      134.43      3.27 o 
   0   5  14       10.86        9.54      1.26 o 
   1   5  14        0.01       -0.75      1.12 o 
   2   5  14        1.86        5.32      1.65 o 
   3   5  14       56.04       49.44      3.73 o 
   4   5  14      271.20      297.76      7.17 o 
   5   5  14       21.04       20.46      1.47 o 
   6   5  14       10.83        8.39      1.44 o 
  -7   6  14        8.27        9.78      1.20 o 
  -6   6  14       53.64       56.18      1.40 o 
  -5   6  14      370.60      387.87      5.88 o 
  -4   6  14      156.73      165.41      2.84 o 
  -3   6  14        1.52        0.98      1.11 o 
  -2   6  14       12.74       12.66      1.18 o 
  -1   6  14       37.80       40.03      1.31 o 
   0   6  14        0.55        0.93      1.32 o 
   1   6  14      230.15      232.71      4.10 o 
   2   6  14      124.18      134.65      3.22 o 
   3   6  14       56.23       65.18      2.43 o 
   4   6  14       27.69       35.56      1.76 o 
 -13   1  15       15.57       19.78      1.51 o 
 -12   1  15       25.04       25.28      1.20 o 
 -11   1  15        3.79        3.00      1.09 o 
 -10   1  15       36.08       29.62      1.34 o 
  -9   1  15        2.52        0.95      0.99 o 
  -8   1  15      206.65      205.27      4.81 o 
  -7   1  15       67.21       56.66      1.91 o 
  -6   1  15       69.13       70.55      1.57 o 
  -5   1  15      219.38      210.78      2.66 o 
  -4   1  15      195.29      203.21      2.37 o 
  -3   1  15     4115.62     3944.94     33.40 o 
  -2   1  15        3.57        2.74      0.92 o 
  -1   1  15     1635.36     1581.17     17.36 o 
   0   1  15      116.45      112.57      1.45 o 
   1   1  15        0.59        0.49      0.96 o 
   2   1  15        3.59        3.08      1.01 o 
   3   1  15      126.19      107.45      1.43 o 
   4   1  15      235.80      209.13      3.85 o 
   5   1  15      355.29      310.96      5.49 o 
   6   1  15      140.33      131.69      1.98 o 
   7   1  15       48.30       64.36      1.65 o 
   8   1  15        1.46        2.97      1.04 o 
   9   1  15       23.02       28.17      1.59 o 
 -13   2  15       58.55       74.70      1.71 o 
 -12   2  15        0.39        1.04      1.25 o 
 -11   2  15        0.00       -0.48      1.44 o 
 -10   2  15       42.70       37.94      1.61 o 
  -9   2  15       24.35       10.06      1.33 o 
  -8   2  15      110.83       92.69      2.08 o 
  -7   2  15      305.34      261.63      4.42 o 
  -6   2  15       41.50       40.41      1.34 o 
  -5   2  15       29.29       31.42      1.28 o 
  -4   2  15       83.82       85.19      2.32 o 
  -3   2  15      411.03      386.10      6.67 o 
  -2   2  15        0.00        1.15      0.99 o 
  -1   2  15        9.76        9.97      1.04 o 
   0   2  15      571.53      563.93      2.98 o 
   1   2  15        6.47        6.14      1.01 o 
   2   2  15        8.57        6.50      1.01 o 
   3   2  15       65.84       58.00      1.73 o 
   4   2  15      361.41      335.55      8.34 o 
   5   2  15      226.39      193.52      3.14 o 
   6   2  15        6.19        3.04      1.14 o 
   7   2  15      167.73      168.26      2.64 o 
   8   2  15        1.15       -0.04      1.36 o 
   9   2  15        0.03        0.48      1.82 o 
 -12   3  15       76.06       86.89      1.54 o 
 -11   3  15        7.05        8.50      1.29 o 
 -10   3  15       52.34       47.02      1.47 o 
  -9   3  15       63.19       52.35      1.64 o 
  -8   3  15      147.74      131.74      2.59 o 
  -7   3  15       37.51       31.33      1.37 o 
  -6   3  15       30.66       25.71      1.21 o 
  -5   3  15       86.55       91.37      2.10 o 
  -4   3  15      443.57      423.83      5.11 o 
  -3   3  15     4534.35     4276.98     49.71 o 
  -2   3  15       31.00       32.37      1.37 o 
  -1   3  15     2229.18     2206.38     35.19 o 
   0   3  15       35.50       34.15      1.22 o 
   1   3  15      165.31      162.56      4.63 o 
   2   3  15        0.35        0.38      1.22 o 
   3   3  15        0.01        2.17      1.17 o 
   4   3  15      202.60      189.23      3.04 o 
   5   3  15      165.20      162.54      2.68 o 
   6   3  15       85.11       81.60      1.68 o 
   7   3  15       10.16        9.04      1.76 o 
   8   3  15        1.87        0.11      0.91 o 
 -11   4  15       17.08       14.47      1.23 o 
 -10   4  15       19.41       19.53      1.25 o 
  -9   4  15       13.05       12.76      1.12 o 
  -8   4  15        3.48        4.79      0.95 o 
  -7   4  15       20.53       19.07      1.14 o 
  -6   4  15       60.69       61.20      1.55 o 
  -5   4  15       19.32       17.48      1.17 o 
  -4   4  15      406.06      384.48      6.66 o 
  -3   4  15      465.50      459.52     18.18 o 
  -2   4  15       13.14       14.05      1.51 o 
  -1   4  15       10.15       11.03      1.32 o 
   0   4  15      164.45      162.14      2.56 o 
   1   4  15       13.89       14.44      1.19 o 
   2   4  15       32.03       29.45      1.40 o 
   3   4  15       25.59       25.82      2.03 o 
   4   4  15      179.47      170.95      2.84 o 
   5   4  15       13.30       10.65      1.27 o 
   6   4  15        0.03       -0.07      1.03 o 
   7   4  15       82.74       77.31      2.50 o 
  -9   5  15        0.01       -0.62      1.51 o 
  -8   5  15       18.35       19.81      1.13 o 
  -7   5  15       25.72       27.39      1.34 o 
  -6   5  15       94.60       95.13      1.69 o 
  -5   5  15      140.03      140.41      2.42 o 
  -4   5  15      211.74      218.55      2.58 o 
  -3   5  15      293.77      298.73      2.81 o 
  -2   5  15       74.39       66.26      2.02 o 
  -1   5  15       18.04       21.09      1.28 o 
   0   5  15       53.52       51.78      1.48 o 
   1   5  15        4.23        3.30      1.15 o 
   2   5  15        7.96        7.74      1.44 o 
   3   5  15      177.34      177.72      3.88 o 
   4   5  15        0.53        0.42      1.64 o 
   5   5  15       23.35       25.81      1.72 o 
  -6   6  15       17.40       15.53      1.31 o 
  -5   6  15       16.93       16.02      1.13 o 
  -4   6  15       31.24       37.63      1.81 o 
  -3   6  15        1.33        0.44      1.10 o 
  -2   6  15       10.47        9.60      1.16 o 
  -1   6  15       35.06       34.52      1.53 o 
   0   6  15       56.36       67.33      3.09 o 
 -12   0  16       10.18       17.48      2.30 o 
 -11   0  16       33.91       36.06      1.85 o 
 -10   0  16      901.50      827.11      5.77 o 
  -9   0  16        0.39        0.16      1.04 o 
  -8   0  16       80.03      133.46      2.08 o 
  -7   0  16      534.33      563.16      5.98 o 
  -6   0  16      111.95       95.94      2.61 o 
  -5   0  16      461.85      468.69     30.66 o 
  -4   0  16       28.17       36.45      2.98 o 
  -3   0  16     1782.64     1726.79     15.86 o 
  -2   0  16      451.82      428.64      4.13 o 
  -1   0  16      316.44      308.78      5.22 o 
   0   0  16        0.04        0.01      1.46 o 
   1   0  16      332.64      318.68      4.61 o 
   2   0  16      126.92      100.81      2.12 o 
   3   0  16      537.87      447.26      7.18 o 
   4   0  16       99.83       76.29      2.64 o 
   5   0  16      461.33      418.99      3.82 o 
   6   0  16        4.61        5.82      1.55 o 
   7   0  16       40.68       35.81      1.36 o 
   8   0  16       24.84       26.69      1.58 o 
 -12   1  16       10.55       10.82      1.16 o 
 -11   1  16        0.01        0.52      0.93 o 
 -10   1  16        0.00        0.39      1.07 o 
  -9   1  16      299.18      282.96      2.78 o 
  -8   1  16       17.40       10.11      0.92 o 
  -7   1  16      265.02      247.91      4.66 o 
  -6   1  16       67.85       54.57      1.28 o 
  -5   1  16       46.15       48.86      1.18 o 
  -4   1  16      550.75      568.69      6.95 o 
  -3   1  16      494.97      476.54      4.31 o 
  -2   1  16     4581.96     4315.54     37.69 o 
  -1   1  16        6.04        5.77      0.92 o 
   0   1  16     2771.14     2599.39     30.85 o 
   1   1  16       76.90       75.41      1.21 o 
   2   1  16      404.84      383.19      5.31 o 
   3   1  16      219.62      202.06      3.04 o 
   4   1  16        0.35        2.35      0.97 o 
   5   1  16       19.95       13.75      0.99 o 
   6   1  16      115.84       95.21      1.49 o 
   7   1  16      488.46      539.67      4.17 o 
   8   1  16        0.30       -0.48      1.15 o 
 -12   2  16       41.63       45.54      1.38 o 
 -11   2  16       10.04       10.76      1.57 o 
 -10   2  16      208.96      203.08      2.32 o 
  -9   2  16       64.66       63.60      2.43 o 
  -8   2  16       16.78       17.86      1.30 o 
  -7   2  16       50.28       46.22      1.45 o 
  -6   2  16        0.00        0.30      1.17 o 
  -5   2  16        2.15        2.30      0.95 o 
  -4   2  16       26.98       25.83      1.14 o 
  -3   2  16      533.93      512.68     12.62 o 
  -2   2  16       83.81       83.65      1.49 o 
  -1   2  16       78.02       73.55      1.38 o 
   0   2  16       22.97       21.54      1.04 o 
   1   2  16      181.38      165.99      3.05 o 
   2   2  16        5.22        3.29      0.95 o 
   3   2  16       10.43       13.11      1.09 o 
   4   2  16        2.97        3.42      1.05 o 
   5   2  16        0.01        1.73      1.33 o 
   6   2  16        8.46        7.93      1.21 o 
   7   2  16        1.94        1.02      1.68 o 
   8   2  16       44.07       41.24      1.75 o 
 -11   3  16       30.97       30.04      1.27 o 
 -10   3  16       48.16       49.54      1.64 o 
  -9   3  16        0.03        0.29      1.10 o 
  -8   3  16        0.12       -0.13      1.05 o 
  -7   3  16      141.84      141.27      2.53 o 
  -6   3  16      188.96      181.13      2.15 o 
  -5   3  16       59.74       57.24      1.42 o 
  -4   3  16      539.22      546.77      4.32 o 
  -3   3  16        3.35        4.00      1.27 o 
  -2   3  16     1673.68     1642.40     25.86 o 
  -1   3  16        2.81        2.85      0.97 o 
   0   3  16       53.46       61.69      1.25 o 
   1   3  16      122.48      115.90      3.00 o 
   2   3  16        0.90        0.71      1.03 o 
   3   3  16        3.30        3.35      1.09 o 
   4   3  16       93.01       93.86      2.16 o 
   5   3  16      113.86      111.39      2.09 o 
   6   3  16       47.10       38.59      2.03 o 
   7   3  16       10.45        9.67      1.45 o 
 -10   4  16       77.94       68.36      1.75 o 
  -9   4  16       18.73       20.38      1.05 o 
  -8   4  16       72.02       69.95      1.59 o 
  -7   4  16        0.17        0.46      0.94 o 
  -6   4  16        6.64        5.37      1.03 o 
  -5   4  16       13.34       13.77      1.08 o 
  -4   4  16       74.52       78.69      1.52 o 
  -3   4  16      195.30      189.49      3.99 o 
  -2   4  16       39.63       38.45      1.87 o 
  -1   4  16      123.45      124.71      2.08 o 
   0   4  16       12.61       13.46      1.24 o 
   1   4  16        1.67        4.52      0.93 o 
   2   4  16       51.16       45.29      1.26 o 
   3   4  16      452.27      451.14      4.16 o 
   4   4  16       20.19       21.47      1.15 o 
   5   4  16       69.26       68.27      1.29 o 
   6   4  16       75.75       75.79      1.66 o 
  -8   5  16        9.45        8.95      1.20 o 
  -7   5  16       51.70       48.85      1.36 o 
  -6   5  16       34.01       30.16      1.38 o 
  -5   5  16        8.91       10.88      1.34 o 
  -4   5  16      269.37      278.48      3.63 o 
  -3   5  16      119.30      117.64      1.85 o 
  -2   5  16      744.96      761.53      3.93 o 
  -1   5  16       15.72       16.57      1.09 o 
   0   5  16      874.85      952.85      8.76 o 
   1   5  16       23.99       25.63      1.40 o 
   2   5  16       38.64       42.38      2.21 o 
   3   5  16       51.66       53.07      2.29 o 
   4   5  16        1.01        0.65      1.27 o 
  -5   6  16        4.90        6.60      1.05 o 
  -4   6  16        3.52        4.37      1.10 o 
  -3   6  16      292.03      319.49      2.99 o 
  -2   6  16       12.03       12.25      1.23 o 
 -12   1  17       13.83       18.62      1.96 o 
 -11   1  17       10.62       11.60      1.25 o 
 -10   1  17        1.58        1.65      0.96 o 
  -9   1  17       20.72       19.04      1.10 o 
  -8   1  17       10.38        8.52      0.94 o 
  -7   1  17       32.65       27.66      1.09 o 
  -6   1  17      141.79      144.98      2.00 o 
  -5   1  17        0.00        0.58      0.95 o 
  -4   1  17       21.19       20.41      1.11 o 
  -3   1  17      403.81      427.70      6.58 o 
  -2   1  17      108.03      100.59      1.50 o 
  -1   1  17     1270.28     1212.70     12.63 o 
   0   1  17       29.16       26.15      0.99 o 
   1   1  17       34.41       31.38      1.07 o 
   2   1  17        6.40        5.51      0.85 o 
   3   1  17       10.45        6.86      0.91 o 
   4   1  17      118.76      115.94      1.69 o 
   5   1  17        4.84        3.70      0.79 o 
   6   1  17       16.13       11.67      0.80 o 
   7   1  17        3.15        0.87      0.97 o 
 -11   2  17       32.47       34.35      1.35 o 
 -10   2  17        8.91        9.35      1.41 o 
  -9   2  17      750.58      668.42      4.45 o 
  -8   2  17        1.99        3.29      1.25 o 
  -7   2  17        3.98        0.99      1.08 o 
  -6   2  17        0.33        0.66      1.13 o 
  -5   2  17      117.96      115.26      1.86 o 
  -4   2  17        1.05        0.96      0.91 o 
  -3   2  17        1.41        2.84      1.02 o 
  -2   2  17      806.77      822.73      4.47 o 
  -1   2  17       59.49       58.00      1.30 o 
   0   2  17      937.71      933.60      6.79 o 
   1   2  17        2.87        3.32      0.88 o 
   2   2  17      148.83      141.47      2.69 o 
   3   2  17       82.53       73.97      2.07 o 
   4   2  17      500.04      461.19     13.62 o 
   5   2  17       59.67       53.09      1.55 o 
   6   2  17      136.46      138.07      2.18 o 
   7   2  17       15.76       15.45      1.22 o 
 -11   3  17       43.71       50.53      1.49 o 
 -10   3  17       59.06       63.27      1.54 o 
  -9   3  17        8.82       10.45      1.06 o 
  -8   3  17       48.92       45.91      1.80 o 
  -7   3  17        9.81        8.22      1.07 o 
  -6   3  17      128.66      118.38      1.78 o 
  -5   3  17       30.63       30.22      1.18 o 
  -4   3  17       16.16       14.57      1.12 o 
  -3   3  17      109.69      121.24      2.67 o 
  -2   3  17      185.98      184.39      3.09 o 
  -1   3  17      871.52      883.24     11.21 o 
   0   3  17       53.48       57.44      1.17 o 
   1   3  17      625.01      647.76     15.46 o 
   2   3  17        5.60        6.33      1.09 o 
   3   3  17       10.76       11.66      1.04 o 
   4   3  17      145.36      130.15      3.30 o 
   5   3  17        9.65        5.99      1.31 o 
   6   3  17       34.16       30.85      1.26 o 
  -9   4  17       34.95       34.02      1.49 o 
  -8   4  17        2.33        2.33      0.76 o 
  -7   4  17        0.00       -0.54      0.87 o 
  -6   4  17       79.54       79.84      1.75 o 
  -5   4  17       52.96       55.97      1.21 o 
  -4   4  17        0.06       -0.26      0.93 o 
  -3   4  17       54.96       54.43      1.68 o 
  -2   4  17       20.43       19.90      1.52 o 
  -1   4  17        0.34        0.16      0.99 o 
   0   4  17       33.65       35.53      1.28 o 
   1   4  17       69.20       72.68      1.46 o 
   2   4  17      145.45      134.82      1.98 o 
   3   4  17        0.02        0.23      1.11 o 
   4   4  17        0.67        1.41      1.00 o 
   5   4  17       50.17       60.79      2.00 o 
  -7   5  17        2.12        1.40      1.12 o 
  -6   5  17       15.56       17.57      1.10 o 
  -5   5  17       37.72       40.35      1.38 o 
  -4   5  17       69.66       69.16      1.62 o 
  -3   5  17      128.45      133.04      2.03 o 
  -2   5  17        0.43        0.78      1.18 o 
  -1   5  17       67.10       69.41      1.59 o 
   0   5  17        9.78        8.09      1.07 o 
   1   5  17       76.93       84.34      1.61 o 
   2   5  17      115.55      127.37      2.63 o 
 -11   0  18       55.19       60.30      2.47 o 
 -10   0  18       68.85       67.05      2.18 o 
  -9   0  18        0.92        2.12      1.29 o 
  -8   0  18     1003.04      976.85     24.62 o 
  -7   0  18      182.07      190.95      6.65 o 
  -6   0  18      189.33      220.15      2.96 o 
  -5   0  18       30.86       37.79      1.53 o 
  -4   0  18       56.91       53.61      1.90 o 
  -3   0  18        0.71        1.05      1.62 o 
  -2   0  18        0.20        1.69      1.67 o 
  -1   0  18      432.77      410.80      3.48 o 
   0   0  18        9.99        7.67      1.31 o 
   1   0  18       61.76       67.90      1.46 o 
   2   0  18        1.39        1.66      1.04 o 
   3   0  18        6.79        9.38      1.18 o 
   4   0  18       23.62       25.13      1.24 o 
   5   0  18      248.67      212.93      2.72 o 
   6   0  18       17.03       12.35      1.23 o 
 -11   1  18       15.43       21.35      1.43 o 
 -10   1  18       29.26       32.51      1.40 o 
  -9   1  18      134.82      153.04      2.62 o 
  -8   1  18       40.44       43.77      1.05 o 
  -7   1  18       12.75       16.35      0.96 o 
  -6   1  18       29.72       37.38      1.04 o 
  -5   1  18       51.24       49.63      1.20 o 
  -4   1  18       12.72       14.70      1.00 o 
  -3   1  18        0.43        1.24      0.89 o 
  -2   1  18      112.76      118.27      2.10 o 
  -1   1  18        0.03        0.17      0.97 o 
   0   1  18       17.28       14.84      0.90 o 
   1   1  18       19.85       19.86      0.90 o 
   2   1  18       29.00       27.27      0.92 o 
   3   1  18        2.37        2.88      0.83 o 
   4   1  18        0.85        2.22      0.77 o 
   5   1  18      236.41      244.94      3.98 o 
   6   1  18        7.02        5.31      0.96 o 
 -11   2  18        0.72        0.38      1.10 o 
 -10   2  18      105.33      109.97      1.81 o 
  -9   2  18       14.21       14.56      1.44 o 
  -8   2  18       15.33       13.72      1.22 o 
  -7   2  18        6.96        7.14      0.91 o 
  -6   2  18       10.43       10.00      1.11 o 
  -5   2  18       99.26       92.80      2.35 o 
  -4   2  18        0.21        0.73      0.79 o 
  -3   2  18      141.34      134.32      1.81 o 
  -2   2  18        3.67        3.28      1.05 o 
  -1   2  18        0.03        0.23      0.98 o 
   0   2  18        7.00        8.90      0.95 o 
   1   2  18       19.07       23.47      0.92 o 
   2   2  18       33.84       30.23      1.00 o 
   3   2  18        5.74       10.33      0.91 o 
   4   2  18        2.08        1.96      0.83 o 
   5   2  18        5.29        6.75      1.31 o 
   6   2  18       15.99       16.27      1.14 o 
 -10   3  18        0.50       -0.44      0.93 o 
  -9   3  18        1.74        2.45      1.08 o 
  -8   3  18        0.45        0.37      0.99 o 
  -7   3  18      138.14      140.27      1.67 o 
  -6   3  18       31.02       32.23      1.21 o 
  -5   3  18        9.37       10.17      1.10 o 
  -4   3  18        0.36        0.36      0.94 o 
  -3   3  18       58.38       53.81      1.28 o 
  -2   3  18        1.68        2.47      0.96 o 
  -1   3  18       58.50       58.15      1.18 o 
   0   3  18        1.04        1.07      0.81 o 
   1   3  18        0.24        0.82      0.88 o 
   2   3  18       23.45       26.46      1.08 o 
   3   3  18        5.46        5.12      0.99 o 
   4   3  18       24.92       33.04      1.38 o 
   5   3  18        7.37        6.76      1.05 o 
  -8   4  18       26.94       22.32      2.66 o 
  -7   4  18       16.77       17.00      0.83 o 
  -6   4  18        3.16        3.07      0.92 o 
  -5   4  18       19.95       20.99      1.12 o 
  -4   4  18        4.26        4.38      0.95 o 
  -3   4  18        6.49        5.01      0.95 o 
  -2   4  18       10.51        8.61      1.11 o 
  -1   4  18      125.45      129.49      2.02 o 
   0   4  18        5.99        5.78      0.89 o 
   1   4  18       30.00       30.26      1.40 o 
   2   4  18       24.53       26.84      1.05 o 
   3   4  18       26.29       30.09      1.83 o 
  -5   5  18       23.90       23.91      1.12 o 
  -4   5  18        5.89        7.16      0.96 o 
  -3   5  18       22.70       21.65      1.16 o 
  -2   5  18      186.42      199.67      2.03 o 
  -1   5  18        0.23        0.62      1.05 o 
   0   5  18        0.23        0.26      1.77 o 
 -10   1  19        2.18       -0.42      1.19 o 
  -9   1  19        5.61        6.36      1.50 o 
  -8   1  19       16.03       15.84      0.98 o 
  -7   1  19       34.36       35.26      0.92 o 
  -6   1  19       78.50       87.47      1.41 o 
  -5   1  19       53.40       64.34      1.06 o 
  -4   1  19        0.59        0.82      0.89 o 
  -3   1  19        2.48        3.14      0.95 o 
  -2   1  19        7.52        7.63      0.88 o 
  -1   1  19       88.76       96.48      1.70 o 
   0   1  19        5.98        4.64      0.82 o 
   1   1  19       81.39       77.58      1.07 o 
   2   1  19        1.66        1.11      0.72 o 
   3   1  19       24.86       29.33      0.87 o 
   4   1  19        1.32        2.34      0.75 o 
   5   1  19       25.99       35.86      0.98 o 
 -10   2  19       18.54       17.96      1.49 o 
  -9   2  19       16.57       12.60      1.16 o 
  -8   2  19       13.62       13.35      0.99 o 
  -7   2  19       18.83       19.93      0.90 o 
  -6   2  19       49.43       49.45      1.29 o 
  -5   2  19       71.83       87.25      1.87 o 
  -4   2  19        7.17        5.94      0.87 o 
  -3   2  19        3.91        4.45      0.78 o 
  -2   2  19       14.49       12.40      0.96 o 
  -1   2  19        8.86        8.11      0.92 o 
   0   2  19      133.86      146.98      3.04 o 
   1   2  19        8.86        6.62      0.85 o 
   2   2  19        7.20        6.99      0.90 o 
   3   2  19        0.09        0.74      0.86 o 
   4   2  19      126.74      131.31      2.51 o 
   5   2  19        0.01        0.37      0.95 o 
  -9   3  19       49.07       55.64      2.07 o 
  -8   3  19        0.24        0.40      0.85 o 
  -7   3  19        0.52        0.50      0.82 o 
  -6   3  19       28.43       26.82      1.04 o 
  -5   3  19        7.44        8.24      1.00 o 
  -4   3  19       13.97       15.10      1.05 o 
  -3   3  19        3.38        2.89      0.78 o 
  -2   3  19       38.67       41.80      1.00 o 
  -1   3  19       19.11       18.64      0.93 o 
   0   3  19        0.98        0.71      0.67 o 
   1   3  19       87.21       90.32      1.66 o 
   2   3  19       13.09       16.34      1.09 o 
   3   3  19       94.32       95.04      2.05 o 
   4   3  19        3.98        5.42      1.26 o 
  -7   4  19       28.44       33.11      2.00 o 
  -6   4  19        5.43        7.01      0.95 o 
  -5   4  19        0.30        1.22      0.94 o 
  -4   4  19        2.50        1.56      1.05 o 
  -3   4  19       17.78       17.08      1.15 o 
  -2   4  19       45.95       50.21      1.42 o 
  -1   4  19       42.99       41.15      1.56 o 
   0   4  19       38.69       41.26      2.01 o 
  -9   0  20        4.95        8.22      1.60 o 
  -8   0  20       37.30       19.39      1.67 o 
  -7   0  20        2.11        2.38      1.15 o 
  -6   0  20      152.10      141.32      2.78 o 
  -5   0  20       20.91       21.19      1.23 o 
  -4   0  20      328.69      355.49      2.97 o 
  -3   0  20       40.94       36.40      1.61 o 
  -2   0  20      233.71      226.18      3.27 o 
  -1   0  20      138.61      150.25      2.40 o 
   0   0  20        7.51        7.40      1.01 o 
   1   0  20      223.76      259.74      5.72 o 
   2   0  20        2.48        3.05      1.11 o 
   3   0  20      143.58      143.99      1.71 o 
   4   0  20        0.01        0.72      0.84 o 
  -9   1  20        0.26       -0.52      1.16 o 
  -8   1  20       32.59       33.49      1.12 o 
  -7   1  20      166.95      180.13      2.38 o 
  -6   1  20        0.38        1.11      0.73 o 
  -5   1  20       15.69       14.39      0.88 o 
  -4   1  20      135.76      152.41      1.62 o 
  -3   1  20      278.13      285.13      3.33 o 
  -2   1  20      187.19      193.28      2.40 o 
  -1   1  20        4.99        3.73      0.85 o 
   0   1  20        2.64        0.44      0.73 o 
   1   1  20        4.13        3.84      0.67 o 
   2   1  20      101.28      100.30      1.24 o 
   3   1  20       10.90       12.51      0.77 o 
   4   1  20       84.73       93.94      1.42 o 
  -9   2  20        7.59        7.49      1.13 o 
  -8   2  20       11.46       17.27      0.93 o 
  -7   2  20       43.44       50.06      1.24 o 
  -6   2  20        6.77        6.46      0.78 o 
  -5   2  20        0.62        0.29      0.90 o 
  -4   2  20      101.18      108.92      2.20 o 
  -3   2  20        0.98        1.85      0.77 o 
  -2   2  20       16.71       20.67      0.84 o 
  -1   2  20       15.06       20.68      0.83 o 
   0   2  20       50.99       54.95      1.10 o 
   1   2  20        0.04        0.13      0.83 o 
   2   2  20        3.52        5.48      0.79 o 
   3   2  20       39.00       44.48      1.14 o 
  -7   3  20        4.60        7.12      0.82 o 
  -6   3  20       99.27      107.14      1.31 o 
  -5   3  20        1.64        2.73      0.79 o 
  -4   3  20        1.92        2.67      0.81 o 
  -3   3  20       12.58       10.81      0.89 o 
  -2   3  20        7.45       11.31      0.84 o 
  -1   3  20       17.99       18.32      0.81 o 
   0   3  20       55.60       72.36      2.28 o 
   1   3  20       43.33       46.84      2.06 o 
  -4   4  20       40.89       47.20      1.39 o 
  -3   4  20        3.56        5.32      0.84 o 
  -2   4  20        1.73        1.48      1.05 o 
  -1   4  20       27.54       28.30      1.89 o 
  -8   1  21        3.99        6.44      1.11 o 
  -7   1  21        4.55        7.61      0.78 o 
  -6   1  21      163.94      183.97      3.30 o 
  -5   1  21       27.58       26.62      0.80 o 
  -4   1  21        1.83        1.65      0.66 o 
  -3   1  21        5.37        5.26      0.71 o 
  -2   1  21      189.26      199.11      1.53 o 
  -1   1  21       33.43       41.84      0.90 o 
   0   1  21        0.97        0.98      0.72 o 
   1   1  21       14.07       22.30      0.85 o 
   2   1  21        8.75        8.89      0.80 o 
  -7   2  21      240.45      316.97      4.18 o 
  -6   2  21        2.00        1.49      0.79 o 
  -5   2  21      123.06      114.09      1.47 o 
  -4   2  21        2.30        2.67      0.66 o 
  -3   2  21      149.59      159.97      1.10 o 
  -2   2  21       73.85       79.35      0.99 o 
  -1   2  21       51.46       54.87      0.79 o 
   0   2  21       95.62      113.93      1.07 o 
   1   2  21        3.85        5.57      0.80 o 
  -5   3  21       13.16       10.48      1.49 o 
  -4   3  21        3.95        5.40      0.85 o 
  -3   3  21        8.64        6.12      0.89 o 
  -2   3  21      114.10      130.23      3.52 o 
  -1   3  21      168.23      199.75      3.16 o 
  -6   0  22      686.77      969.11      6.31 o 
  -5   0  22        0.07        0.95      0.93 o 
  -4   0  22        0.06        0.16      0.75 o 
  -3   0  22       53.42       59.59      1.17 o 
  -2   0  22      160.80      154.11      1.63 o 
  -1   0  22       27.09       38.27      1.04 o 
   0   0  22      105.17      119.91      2.62 o 
  -6   1  22        6.85        6.12      1.15 o 
  -5   1  22      199.42      221.84      3.11 o 
  -4   1  22       24.14       29.30      0.90 o 
  -3   1  22       42.75       49.68      0.76 o 
  -2   1  22       54.84       48.38      0.76 o 
  -1   1  22      119.77      146.65      1.20 o 
   0   1  22      217.33      265.71      2.07 o 
  -4   2  22       17.69       19.37      1.54 o 
  -3   2  22        0.02       -0.20      0.76 o 
  -2   2  22       28.45       34.18      1.53 o 
                                                 
